# Supplementary material for: A deep learning approach to identify gene targets of a therapeutic for human splicing disorders
Source: Nat Commun. 2021 Jun 7;12:3332. doi: 10.1038/s41467-021-23663-2 (PMC8185002; doi:10.1038/s41467-021-23663-2)
Supplement: Supplementary file 2 — Dataset 1 [file 41467_2021_23663_MOESM2_ESM.xlsx]

## Sheet: psiChange_15477onWT_exp_dse01_4
EnSemblID	GeneSymbol	Chromosome	Strand	Intron1	Exon	Intron2	Category	Average_PSI_Control	Average_PSI_Treated	Average_PSI_Change	Chi_Square	p_value	FDR	Internal_ID
ENSG00000133835	HSD17B4	5	+	118792064-118807330	118807331-118807395	118807396-118809602	Inclusion	0.0221512	0.619316	0.597165	473.68	5.06933e-105	3.71206e-101	ENSG00000133835@HSD17B4@5:+:118792064^118807330&118807396^118809602|118792064^118809602
ENSG00000183077	AFMID	17	+	76198833-76200908	76200909-76200981	76200982-76202026	Inclusion	0.127982	0.647195	0.519213	51.1177	8.6989e-13	3.65892e-10	ENSG00000183077@AFMID@17:+:76198833^76200908&76200982^76202026|76198833^76202026
ENSG00000126214	KLC1	14	+	104153549-104158695	104158696-104158762	104158763-104166991	Inclusion	0.329562	0.754853	0.42529	186.415	1.92715e-42	4.77627e-39	ENSG00000126214@KLC1@14:+:104153549^104158695&104158763^104166991|104153549^104166991
ENSG00000068745	IP6K2	3	-	48731674-48731891	48731892-48731958	48731959-48732522	Inclusion	0.133615	0.552185	0.41857	51.6588	6.60337e-13	2.82921e-10	ENSG00000068745@IP6K2@3:-:48731674^48731891&48731959^48732522|48731674^48732522
ENSG00000083799	CYLD	16	+	50776753-50778640	50778641-50778777	50778778-50783486	Inclusion	0.440701	0.85588	0.415179	60.8972	6.01333e-15	3.12493e-12	ENSG00000083799@CYLD@16:+:50776753^50778640&50778778^50783486|50776753^50783486
ENSG00000134324	LPIN1	2	+	11913872-11916211	11916212-11916319	11916320-11919644	Inclusion	0.11788	0.532236	0.414357	152.556	4.79e-35	8.86959e-32	ENSG00000134324@LPIN1@2:+:11913872^11916211&11916320^11919644|11913872^11919644
ENSG00000242588	RP11-274B21.1	7	+	128214846-128218017	128218018-128218087	128218088-128218943	Inclusion	0.563891	0.975251	0.41136	41.4485	1.21017e-10	4.07856e-08	ENSG00000242588@RP11-274B21.1@7:+:128214846^128218017&128218088^128218943|128214846^128218943
ENSG00000079819	EPB41L2	6	-	131191267-131191467	131191468-131191521	131191522-131197813	Inclusion	0.301761	0.712519	0.410758	68.3876	1.34322e-16	7.96726e-14	ENSG00000079819@EPB41L2@6:-:131191267^131191467&131191522^131197813|131191267^131197813
ENSG00000107758	PPP3CB	10	-	75198179-75199629	75199630-75199659	75199660-75204482	Inclusion	0.237783	0.638293	0.40051	206.894	6.54004e-47	1.75597e-43	ENSG00000107758@PPP3CB@10:-:75198179^75199629&75199660^75204482|75198179^75204482
ENSG00000077809	GTF2I	7	+	74157860-74158477	74158478-74158589	74158590-74159096	Inclusion	0.406684	0.798846	0.392162	51.1058	8.75191e-13	3.67163e-10	ENSG00000077809@GTF2I@7:+:74157860^74158477&74158590^74159096|74157860^74159096
ENSG00000151576	QTRTD1	3	+	113775712-113775845	113775846-113775953	113775954-113784083	Inclusion	0.328337	0.715052	0.386715	24.025	9.50954e-07	0.000169464	ENSG00000151576@QTRTD1@3:+:113775712^113775845&113775954^113784083|113775712^113784083
ENSG00000138600	SPPL2A	15	-	51017521-51018269	51018270-51018323	51018324-51018517	Inclusion	0.176121	0.554421	0.3783	363.491	4.89171e-81	2.81443e-77	ENSG00000138600@SPPL2A@15:-:51017521^51018269&51018324^51018517|51017521^51018517
ENSG00000197555	SIPA1L1	14	+	71867636-71880664	71880665-71880731	71880732-71979459	Inclusion	0.609091	0.986111	0.37702	30.748	2.93812e-08	6.9504e-06	ENSG00000197555@SIPA1L1@14:+:71867636^71880664&71880732^71979459|71867636^71979459
ENSG00000006114	SYNRG	17	-	35879175-35880281	35880282-35880317	35880318-35880640	Inclusion	0.459798	0.836327	0.376529	85.296	2.56884e-20	2.23693e-17	ENSG00000006114@SYNRG@17:-:35879175^35880281&35880318^35880640|35879175^35880640
ENSG00000094975	SUCO	1	+	172520767-172522399	172522400-172522510	172522511-172525008	Inclusion	0.605088	0.966607	0.361518	117.297	2.47103e-27	3.23639e-24	ENSG00000094975@SUCO@1:+:172520767^172522399&172522511^172525008|172520767^172525008
ENSG00000145348	TBCK	4	-	107173165-107176103	107176104-107176204	107176205-107181593	Inclusion	0.0466415	0.406253	0.359612	129.661	4.8615e-30	7.05561e-27	ENSG00000145348@TBCK@4:-:107173165^107176103&107176205^107181593|107173165^107181593
ENSG00000102710	SUPT20H	13	-	37583947-37584688	37584689-37584792	37584793-37586328	Inclusion	0.420478	0.779013	0.358536	89.4605	3.12817e-21	2.8962e-18	ENSG00000102710@SUPT20H@13:-:37583947^37584688&37584793^37586328|37583947^37586328
ENSG00000058673	ZC3H11A	1	+	203764923-203765420	203765421-203765729	203765730-203770702	Inclusion	0.201087	0.555378	0.354292	53.829	2.18722e-13	9.70673e-11	ENSG00000058673@ZC3H11A@1:+:203764923^203765420&203765730^203770702|203764923^203770702
ENSG00000104177	MYEF2	15	-	48441569-48443296	48443297-48443368	48443369-48443669	Inclusion	0.368561	0.721676	0.353115	14.5572	0.000135966	0.0142882	ENSG00000104177@MYEF2@15:-:48441569^48443296&48443369^48443669|48441569^48443669
ENSG00000065534	MYLK	3	-	123550518-123554714	123554715-123554782	123554783-123595405	Inclusion	0.244056	0.589386	0.34533	90.9319	1.48701e-21	1.41401e-18	ENSG00000065534@MYLK@3:-:123550518^123554714&123554783^123595405|123550518^123595405
ENSG00000165322	ARHGAP12	10	-	32120729-32128564	32128565-32128639	32128640-32132388	Inclusion	0.553805	0.895936	0.342131	84.044	4.83877e-20	4.08121e-17	ENSG00000165322@ARHGAP12@10:-:32120729^32128564&32128640^32132388|32120729^32132388
ENSG00000025156	HSF2	6	+	122744832-122749047	122749048-122749101	122749102-122752574	Inclusion	0.255536	0.583198	0.327662	49.9371	1.58755e-12	6.44207e-10	ENSG00000025156@HSF2@6:+:122744832^122749047&122749102^122752574|122744832^122752574
ENSG00000197563	PIGN	18	-	59829563-59830763	59830764-59830889	59830890-59854076	Inclusion	0.621999	0.945378	0.323379	25.2014	5.16445e-07	9.68542e-05	ENSG00000197563@PIGN@18:-:59829563^59830763&59830890^59854076|59829563^59854076
ENSG00000116001	TIA1	2	-	70454955-70455475	70455476-70455594	70455595-70456190	Inclusion	0.21023	0.53199	0.32176	49.606	1.87939e-12	7.56909e-10	ENSG00000116001@TIA1@2:-:70454955^70455475&70455595^70456190|70454955^70456190
ENSG00000058673	ZC3H11A	1	+	203764923-203765420	203765421-203765624	203765625-203770702	Inclusion	0.351304	0.672991	0.321687	52.1066	5.25683e-13	2.26433e-10	ENSG00000058673@ZC3H11A@1:+:203764923^203765420&203765625^203770702|203764923^203770702
ENSG00000196182	STK40	1	-	36826942-36833452	36833453-36833685	36833686-36851323	Inclusion	0.242358	0.551396	0.309038	28.8106	7.98127e-08	1.73283e-05	ENSG00000196182@STK40@1:-:36826942^36833452&36833686^36851323|36826942^36851323
ENSG00000213066	FGFR1OP	6	+	167424382-167426995	167426996-167427055	167427056-167435896	Inclusion	0.506093	0.801503	0.29541	39.5985	3.11925e-10	9.87233e-08	ENSG00000213066@FGFR1OP@6:+:167424382^167426995&167427056^167435896|167424382^167435896
ENSG00000169592	INO80E	16	+	30012362-30012785	30012786-30012851	30012852-30016541	Inclusion	0.538889	0.828167	0.289278	19.8995	8.16208e-06	0.00118565	ENSG00000169592@INO80E@16:+:30012362^30012785&30012852^30016541|30012362^30016541
ENSG00000134470	IL15RA	10	-	6002531-6005705	6005706-6005801	6005802-6008107	Inclusion	0.493223	0.782155	0.288932	10.7063	0.00106774	0.0845009	ENSG00000134470@IL15RA@10:-:6002531^6005705&6005802^6008107|6002531^6008107
ENSG00000186001	LRCH3	3	+	197581317-197585704	197585705-197585776	197585777-197592293	Inclusion	0.352153	0.632988	0.280835	50.2165	1.37688e-12	5.65844e-10	ENSG00000186001@LRCH3@3:+:197581317^197585704&197585777^197592293|197581317^197592293
ENSG00000102225	CDK16	X	+	47078064-47081671	47081672-47081741	47081742-47082950	Inclusion	0.285816	0.565995	0.280179	11.0444	0.000889563	0.0729664	ENSG00000102225@CDK16@X:+:47078064^47081671&47081742^47082950|47078064^47082950
ENSG00000109920	FNBP4	11	-	47746331-47747288	47747289-47747388	47747389-47752925	Inclusion	0.151409	0.43142	0.280011	55.7371	8.28395e-14	3.79125e-11	ENSG00000109920@FNBP4@11:-:47746331^47747288&47747389^47752925|47746331^47752925
ENSG00000026508	CD44	11	+	35211520-35232792	35232793-35232996	35232997-35236398	Inclusion	0.595362	0.872588	0.277226	33.9818	5.56302e-09	1.48375e-06	ENSG00000026508@CD44@11:+:35211520^35232792&35232997^35236398|35211520^35236398
ENSG00000088298	EDEM2	20	-	33719587-33721907	33721908-33721958	33721959-33722540	Inclusion	0.133514	0.409139	0.275626	33.541	6.97761e-09	1.83372e-06	ENSG00000088298@EDEM2@20:-:33719587^33721907&33721959^33722540|33719587^33722540
ENSG00000158636	C11orf30	11	+	76169403-76170979	76170980-76171129	76171130-76174864	Inclusion	0.628953	0.90303	0.274077	12.7924	0.000348033	0.0324838	ENSG00000158636@C11orf30@11:+:76169403^76170979&76171130^76174864|76169403^76174864
ENSG00000116747	TROVE2	1	+	193038765-193039683	193039684-193039749	193039750-193044949	Inclusion	0.0391845	0.307873	0.268688	61.8845	3.64206e-15	1.92369e-12	ENSG00000116747@TROVE2@1:+:193038765^193039683&193039750^193044949|193038765^193044949
ENSG00000074054	CLASP1	2	-	122165292-122166599	122166600-122166623	122166624-122168441	Inclusion	0.165067	0.429341	0.264274	56.3861	5.95505e-14	2.75672e-11	ENSG00000074054@CLASP1@2:-:122165292^122166599&122166624^122168441|122165292^122168441
ENSG00000117114	LPHN2	1	+	82417827-82418670	82418671-82418709	82418710-82421560	Inclusion	0.192766	0.455385	0.262619	81.7251	1.56395e-19	1.26607e-16	ENSG00000117114@LPHN2@1:+:82417827^82418670&82418710^82421560|82417827^82421560
ENSG00000111832	RWDD1	6	+	116892819-116895220	116895221-116895334	116895335-116901457	Inclusion	0.291323	0.55393	0.262607	174.428	7.98066e-40	1.73738e-36	ENSG00000111832@RWDD1@6:+:116892819^116895220&116895335^116901457|116892819^116901457
ENSG00000089682	RBM41	X	-	106332070-106356626	106356627-106356698	106356699-106358581	Inclusion	0.20552	0.467039	0.261519	23.639	1.1621e-06	0.000203024	ENSG00000089682@RBM41@X:-:106332070^106356626&106356699^106358581|106332070^106358581
ENSG00000122126	OCRL	X	+	128710530-128718320	128718321-128718344	128718345-128720978	Inclusion	0.10389	0.364066	0.260176	76.7241	1.9659e-18	1.42018e-15	ENSG00000122126@OCRL@X:+:128710530^128718320&128718345^128720978|128710530^128720978
ENSG00000161010	C5orf45	5	-	179275067-179280196	179280197-179280276	179280277-179280377	Inclusion	0.131611	0.389844	0.258234	21.8135	3.00474e-06	0.000479262	ENSG00000161010@C5orf45@5:-:179275067^179280196&179280277^179280377|179275067^179280377
ENSG00000169592	INO80E	16	+	30012362-30012532	30012533-30015978	30015979-30016541	Inclusion	0.561532	0.819083	0.25755	14.9858	0.000108324	0.0116727	ENSG00000169592@INO80E@16:+:30012362^30012532&30015979^30016541|30012362^30016541
ENSG00000120509	PDZD11	X	-	69509205-69509371	69509372-69509443	69509444-69509709	Inclusion	0.159896	0.417293	0.257397	169.733	8.46077e-39	1.79343e-35	ENSG00000120509@PDZD11@X:-:69509205^69509371&69509444^69509709|69509205^69509709
ENSG00000126777	KTN1	14	+	56128331-56130672	56130673-56130759	56130760-56133958	Inclusion	0.267972	0.525051	0.257079	284.624	7.37823e-64	2.83003e-60	ENSG00000126777@KTN1@14:+:56128331^56130672&56130760^56133958|56128331^56133958
ENSG00000042317	SPATA7	14	+	88857800-88859736	88859737-88859832	88859833-88862499	Inclusion	0.669779	0.924901	0.255122	16.7017	4.37407e-05	0.00536263	ENSG00000042317@SPATA7@14:+:88857800^88859736&88859833^88862499|88857800^88862499
ENSG00000170919	TPT1-AS1	13	+	45957371-45957894	45957895-45957973	45957974-45963869	Inclusion	0.259112	0.514093	0.254981	11.7724	0.000601165	0.0517893	ENSG00000170919@TPT1-AS1@13:+:45957371^45957894&45957974^45963869|45957371^45963869
ENSG00000134470	IL15RA	10	-	6002531-6005705	6005706-6005804	6005805-6008107	Inclusion	0.571213	0.824856	0.253643	11.4141	0.00072888	0.0613481	ENSG00000134470@IL15RA@10:-:6002531^6005705&6005805^6008107|6002531^6008107
ENSG00000028839	TBPL1	6	+	134273869-134274322	134274323-134274563	134274564-134301219	Inclusion	0.63341	0.886823	0.253414	11.0112	0.000905639	0.0738712	ENSG00000028839@TBPL1@6:+:134273869^134274322&134274564^134301219|134273869^134301219
ENSG00000196535	MYO18A	17	-	27442859-27443461	27443462-27443473	27443474-27445062	Inclusion	0.106186	0.359407	0.253221	26.7706	2.29097e-07	4.60941e-05	ENSG00000196535@MYO18A@17:-:27442859^27443461&27443474^27445062|27442859^27445062
ENSG00000102038	SMARCA1	X	-	128626071-128627016	128627017-128627052	128627053-128630726	Inclusion	0.6178	0.870325	0.252525	144.008	3.53864e-33	6.06451e-30	ENSG00000102038@SMARCA1@X:-:128626071^128627016&128627053^128630726|128626071^128630726
ENSG00000116001	TIA1	2	-	70451762-70452459	70452460-70452525	70452526-70454866	Inclusion	0.123001	0.374128	0.251127	58.0817	2.51453e-14	1.2056e-11	ENSG00000116001@TIA1@2:-:70451762^70452459&70452526^70454866|70451762^70454866
ENSG00000147459	DOCK5	8	+	25240295-25246324	25246325-25246457	25246458-25246606	Inclusion	0.0851567	0.335902	0.250745	49.2427	2.26175e-12	9.04121e-10	ENSG00000147459@DOCK5@8:+:25240295^25246324&25246458^25246606|25240295^25246606
ENSG00000081377	CDC14B	9	-	99266072-99271954	99271955-99272071	99272072-99277930	Inclusion	0.547056	0.795331	0.248276	31.679	1.81882e-08	4.46655e-06	ENSG00000081377@CDC14B@9:-:99266072^99271954&99272072^99277930|99266072^99277930
ENSG00000171617	ENC1	5	-	73932324-73933389	73933390-73933526	73933527-73936131	Inclusion	0.108244	0.356279	0.248035	20.1562	7.13692e-06	0.00104903	ENSG00000171617@ENC1@5:-:73932324^73933389&73933527^73936131|73932324^73936131
ENSG00000040275	SPDL1	5	+	169015580-169017756	169017757-169017833	169017834-169018051	Inclusion	0.107192	0.354836	0.247644	51.287	7.98027e-13	3.37427e-10	ENSG00000040275@SPDL1@5:+:169015580^169017756&169017834^169018051|169015580^169018051
ENSG00000111731	C2CD5	12	-	22610096-22612425	22612426-22612476	22612477-22622642	Inclusion	0.523016	0.769934	0.246918	21.3777	3.77134e-06	0.000588142	ENSG00000111731@C2CD5@12:-:22610096^22612425&22612477^22622642|22610096^22622642
ENSG00000154813	DPH3	3	-	16302337-16305661	16305662-16305736	16305737-16306275	Inclusion	0.510733	0.757392	0.246659	91.0584	1.39494e-21	1.33762e-18	ENSG00000154813@DPH3@3:-:16302337^16305661&16305737^16306275|16302337^16306275
ENSG00000186575	NF2	22	+	30077591-30079008	30079009-30079068	30079069-30090740	Inclusion	0.563791	0.807499	0.243709	34.2198	4.92244e-09	1.32386e-06	ENSG00000186575@NF2@22:+:30077591^30079008&30079069^30090740|30077591^30090740
ENSG00000010244	ZNF207	17	+	30692507-30693683	30693684-30693776	30693777-30694790	Inclusion	0.629197	0.872029	0.242831	325.514	9.11725e-73	4.58988e-69	ENSG00000010244@ZNF207@17:+:30692507^30693683&30693777^30694790|30692507^30694790
ENSG00000172661	FAM21C	10	+	46268807-46272720	46272721-46272873	46272874-46274400	Inclusion	0.42059	0.663213	0.242622	14.0706	0.000176073	0.0179071	ENSG00000172661@FAM21C@10:+:46268807^46272720&46272874^46274400|46268807^46274400
ENSG00000087470	DNM1L	12	+	32890096-32890798	32890799-32890876	32890877-32891197	Inclusion	0.545153	0.787722	0.242569	13.6079	0.000225239	0.022138	ENSG00000087470@DNM1L@12:+:32890096^32890798&32890877^32891197|32890096^32891197
ENSG00000040275	SPDL1	5	+	169015580-169017759	169017760-169017833	169017834-169018051	Inclusion	0.104201	0.345012	0.240811	49.9922	1.54355e-12	6.27932e-10	ENSG00000040275@SPDL1@5:+:169015580^169017759&169017834^169018051|169015580^169018051
ENSG00000184432	COPB2	3	-	139102278-139103845	139103846-139104042	139104043-139108310	Inclusion	0.456739	0.696134	0.239396	12.4077	0.000427563	0.0387178	ENSG00000184432@COPB2@3:-:139102278^139103845&139104043^139108310|139102278^139108310
ENSG00000154359	LONRF1	8	-	12594650-12594780	12594781-12594869	12594870-12595503	Inclusion	0.0045045	0.24306	0.238556	42.4292	7.32883e-11	2.51203e-08	ENSG00000154359@LONRF1@8:-:12594650^12594780&12594870^12595503|12594650^12595503
ENSG00000166747	AP1G1	16	-	71799488-71801779	71801780-71801788	71801789-71803525	Inclusion	0.250933	0.488756	0.237823	65.815	4.95298e-16	2.80954e-13	ENSG00000166747@AP1G1@16:-:71799488^71801779&71801789^71803525|71799488^71803525
ENSG00000117620	SLC35A3	1	+	100435719-100440526	100440527-100440625	100440626-100459092	Inclusion	0.376604	0.613176	0.236572	12.1897	0.000480544	0.0426289	ENSG00000117620@SLC35A3@1:+:100435719^100440526&100440626^100459092|100435719^100459092
ENSG00000054282	SDCCAG8	1	+	243456522-243456700	243456701-243456796	243456797-243468014	Inclusion	0.154378	0.388097	0.23372	37.2855	1.02042e-09	3.02182e-07	ENSG00000054282@SDCCAG8@1:+:243456522^243456700&243456797^243468014|243456522^243468014
ENSG00000151376	ME3	11	-	86161441-86168407	86168408-86168801	86168802-86176132	Inclusion	0.222178	0.452791	0.230613	14.0479	0.000178216	0.0180656	ENSG00000151376@ME3@11:-:86161441^86168407&86168802^86176132|86161441^86176132
ENSG00000198612	COPS8	2	+	237994686-237995374	237995375-237995439	237995440-237995769	Inclusion	0.0804193	0.310779	0.230359	164.529	1.15957e-37	2.30621e-34	ENSG00000198612@COPS8@2:+:237994686^237995374&237995440^237995769|237994686^237995769
ENSG00000009413	REV3L	6	-	111737676-111793215	111793216-111793343	111793344-111803952	Inclusion	0.508142	0.737994	0.229852	31.966	1.56897e-08	3.90057e-06	ENSG00000009413@REV3L@6:-:111737676^111793215&111793344^111803952|111737676^111803952
ENSG00000033170	FUT8	14	+	66083092-66083807	66083808-66083909	66083910-66096209	Inclusion	0.00568186	0.233849	0.228168	262.679	4.47278e-59	1.63762e-55	ENSG00000033170@FUT8@14:+:66083092^66083807&66083910^66096209|66083092^66096209
ENSG00000232527	RP11-14N7.2	1	+	148932921-148933290	148933291-148933368	148933369-148951244	Inclusion	0.243659	0.470012	0.226354	78.1343	9.62656e-19	7.24677e-16	ENSG00000232527@RP11-14N7.2@1:+:148932921^148933290&148933369^148951244|148932921^148951244
ENSG00000196182	STK40	1	-	36826942-36833448	36833449-36833685	36833686-36851323	Inclusion	0.137214	0.358304	0.221089	14.7732	0.000121245	0.0129181	ENSG00000196182@STK40@1:-:36826942^36833448&36833686^36851323|36826942^36851323
ENSG00000117335	CD46	1	+	207959028-207963597	207963598-207963690	207963691-207966863	Inclusion	0.527395	0.747945	0.22055	252.711	6.66025e-57	2.2353e-53	ENSG00000117335@CD46@1:+:207959028^207963597&207963691^207966863|207959028^207966863
ENSG00000141569	TRIM65	17	-	73887429-73887893	73887894-73887959	73887960-73888091	Inclusion	0.430431	0.644823	0.214392	14.188	0.000165419	0.0169952	ENSG00000141569@TRIM65@17:-:73887429^73887893&73887960^73888091|73887429^73888091
ENSG00000135541	AHI1	6	-	135813430-135816951	135816952-135817036	135817037-135818325	Inclusion	0.369589	0.58393	0.214342	11.3948	0.000736515	0.0618938	ENSG00000135541@AHI1@6:-:135813430^135816951&135817037^135818325|135813430^135818325
ENSG00000119185	ITGB1BP1	2	-	9558862-9560118	9560119-9560229	9560230-9562607	Inclusion	0.309751	0.522106	0.212355	39.4458	3.37293e-10	1.06543e-07	ENSG00000119185@ITGB1BP1@2:-:9558862^9560118&9560230^9562607|9558862^9562607
ENSG00000153560	UBP1	3	-	33444397-33450181	33450182-33450289	33450290-33450727	Inclusion	0.35584	0.568002	0.212162	67.4526	2.15809e-16	1.25964e-13	ENSG00000153560@UBP1@3:-:33444397^33450181&33450290^33450727|33444397^33450727
ENSG00000151923	TIAL1	10	-	121339523-121339982	121339983-121340358	121340359-121341433	Inclusion	0.067816	0.27765	0.209834	147.74	5.40578e-34	9.46582e-31	ENSG00000151923@TIAL1@10:-:121339523^121339982&121340359^121341433|121339523^121341433
ENSG00000006625	GGCT	7	-	30538555-30540151	30540152-30540297	30540298-30544184	Inclusion	0.754805	0.963574	0.208769	71.8402	2.33346e-17	1.54063e-14	ENSG00000006625@GGCT@7:-:30538555^30540151&30540298^30544184|30538555^30544184
ENSG00000101928	MOSPD1	X	-	134023223-134025508	134025509-134025670	134025671-134030846	Inclusion	0.625173	0.832121	0.206948	36.0472	1.92591e-09	5.55023e-07	ENSG00000101928@MOSPD1@X:-:134023223^134025508&134025671^134030846|134023223^134030846
ENSG00000158636	C11orf30	11	+	76169403-76170976	76170977-76171129	76171130-76174864	Inclusion	0.729085	0.935673	0.206588	15.7932	7.06563e-05	0.00811298	ENSG00000158636@C11orf30@11:+:76169403^76170976&76171130^76174864|76169403^76174864
ENSG00000143363	PRUNE	1	+	150990381-150991032	150991033-150991145	150991146-150997086	Inclusion	0.727258	0.932111	0.204853	17.9405	2.27916e-05	0.00299239	ENSG00000143363@PRUNE@1:+:150990381^150991032&150991146^150997086|150990381^150997086
ENSG00000013441	CLK1	2	-	201724470-201724847	201724848-201724938	201724939-201725960	Inclusion	0.450998	0.654843	0.203845	44.9519	2.01932e-11	7.31025e-09	ENSG00000013441@CLK1@2:-:201724470^201724847&201724939^201725960|201724470^201725960
ENSG00000156171	DRAM2	1	-	111680209-111682209	111682210-111682333	111682334-111682659	Inclusion	0.46645	0.668377	0.201928	25.1779	5.22769e-07	9.78125e-05	ENSG00000156171@DRAM2@1:-:111680209^111682209&111682334^111682659|111680209^111682659
ENSG00000169592	INO80E	16	+	30012362-30012532	30012533-30012851	30012852-30016541	Inclusion	0.701675	0.902188	0.200513	21.1044	4.3492e-06	0.000666011	ENSG00000169592@INO80E@16:+:30012362^30012532&30012852^30016541|30012362^30016541
ENSG00000088543	C3orf18	3	-	50599179-50602896	50602897-50603292	50603293-50604893	Inclusion	0.426921	0.62733	0.200409	12.014	0.000528028	0.0465084	ENSG00000088543@C3orf18@3:-:50599179^50602896&50603293^50604893|50599179^50604893
ENSG00000091039	OSBPL8	12	-	76844760-76853638	76853639-76853675	76853676-76881289	Inclusion	0.0963095	0.29649	0.20018	47.4208	5.72723e-12	2.17604e-09	ENSG00000091039@OSBPL8@12:-:76844760^76853638&76853676^76881289|76844760^76881289
ENSG00000151693	ASAP2	2	+	9528676-9531190	9531191-9531325	9531326-9533610	Inclusion	0.699928	0.899957	0.200028	20.9438	4.72966e-06	0.000713422	ENSG00000151693@ASAP2@2:+:9528676^9531190&9531326^9533610|9528676^9533610
ENSG00000120910	PPP3CC	8	+	22390532-22396981	22396982-22397011	22397012-22398127	Inclusion	0.0997561	0.299215	0.199459	31.8985	1.62439e-08	4.02592e-06	ENSG00000120910@PPP3CC@8:+:22390532^22396981&22397012^22398127|22390532^22398127
ENSG00000075413	MARK3	14	+	103964866-103966492	103966493-103966537	103966538-103969218	Inclusion	0.538471	0.737443	0.198972	66.6513	3.24046e-16	1.85116e-13	ENSG00000075413@MARK3@14:+:103964866^103966492&103966538^103969218|103964866^103969218
ENSG00000173559	NABP1	2	+	192546744-192547217	192547218-192547321	192547322-192548454	Inclusion	0.531293	0.729266	0.197973	108.486	2.10366e-25	2.45575e-22	ENSG00000173559@NABP1@2:+:192546744^192547217&192547322^192548454|192546744^192548454
ENSG00000180776	ZDHHC20	13	-	21950795-21952799	21952800-21952877	21952878-21955572	Inclusion	0.0846436	0.28143	0.196786	100.6	1.12589e-23	1.23386e-20	ENSG00000180776@ZDHHC20@13:-:21950795^21952799&21952878^21955572|21950795^21955572
ENSG00000153071	DAB2	5	-	39394524-39417290	39417291-39417386	39417387-39418282	Inclusion	0.137663	0.333732	0.196068	15.1016	0.000101876	0.0110443	ENSG00000153071@DAB2@5:-:39394524^39417290&39417387^39418282|39394524^39418282
ENSG00000153827	TRIP12	2	-	230724291-230725121	230725122-230725247	230725248-230744697	Inclusion	0.564477	0.759711	0.195234	76.9187	1.78144e-18	1.29273e-15	ENSG00000153827@TRIP12@2:-:230724291^230725121&230725248^230744697|230724291^230744697
ENSG00000214548	MEG3	14	+	101296087-101297757	101297758-101297871	101297872-101298848	Inclusion	0.606404	0.798265	0.191861	57.4692	3.43315e-14	1.62191e-11	ENSG00000214548@MEG3@14:+:101296087^101297757&101297872^101298848|101296087^101298848
ENSG00000166024	R3HCC1L	10	+	99923155-99946223	99946224-99946320	99946321-99967857	Inclusion	0.18147	0.372885	0.191415	10.9895	0.000916315	0.074591	ENSG00000166024@R3HCC1L@10:+:99923155^99946223&99946321^99967857|99923155^99967857
ENSG00000091039	OSBPL8	12	-	76844769-76853638	76853639-76853675	76853676-76881289	Inclusion	0.0781374	0.269258	0.191121	94.3994	2.57868e-22	2.56431e-19	ENSG00000091039@OSBPL8@12:-:76844769^76853638&76853676^76881289|76844769^76881289
ENSG00000163359	COL6A3	2	-	238290143-238296224	238296225-238296827	238296828-238305369	Inclusion	0.310028	0.500795	0.190767	663.505	2.58306e-146	3.78294e-142	ENSG00000163359@COL6A3@2:-:238290143^238296224&238296828^238305369|238290143^238305369
ENSG00000176731	C8orf59	8	-	86129732-86131551	86131552-86131592	86131593-86132534	Inclusion	0.126563	0.317263	0.1907	108.951	1.66362e-25	1.95624e-22	ENSG00000176731@C8orf59@8:-:86129732^86131551&86131593^86132534|86129732^86132534
ENSG00000185246	PRPF39	14	+	45565432-45565626	45565627-45565961	45565962-45566089	Inclusion	0.472271	0.662654	0.190384	11.3344	0.000760834	0.0636387	ENSG00000185246@PRPF39@14:+:45565432^45565626&45565962^45566089|45565432^45566089
ENSG00000128641	MYO1B	2	+	192265195-192267357	192267358-192267444	192267445-192272840	Inclusion	0.293018	0.48324	0.190222	180.936	3.02761e-41	7.06869e-38	ENSG00000128641@MYO1B@2:+:192265195^192267357&192267445^192272840|192265195^192272840
ENSG00000104728	ARHGEF10	8	+	1824901-1828213	1828214-1828330	1828331-1830800	Inclusion	0.53578	0.72533	0.189551	38.9987	4.24081e-10	1.33174e-07	ENSG00000104728@ARHGEF10@8:+:1824901^1828213&1828331^1830800|1824901^1830800
ENSG00000075539	FRYL	4	-	48503751-48504844	48504845-48504862	48504863-48507563	Inclusion	0.0349249	0.222081	0.187156	29.8467	4.67592e-08	1.07458e-05	ENSG00000075539@FRYL@4:-:48503751^48504844&48504863^48507563|48503751^48507563
ENSG00000083520	DIS3	13	-	73352519-73354983	73354984-73355141	73355142-73355426	Inclusion	0.536625	0.71999	0.183365	15.5421	8.06899e-05	0.00905216	ENSG00000083520@DIS3@13:-:73352519^73354983&73355142^73355426|73352519^73355426
ENSG00000128595	CALU	7	+	128388859-128394315	128394316-128394509	128394510-128394582	Inclusion	0.624848	0.807177	0.182329	746.706	2.08738e-164	4.20338e-160	ENSG00000128595@CALU@7:+:128388859^128394315&128394510^128394582|128388859^128394582
ENSG00000157168	NRG1	8	+	32617925-32620735	32620736-32620877	32620878-32621265	Inclusion	0.328137	0.509854	0.181717	27.1694	1.86381e-07	3.82003e-05	ENSG00000157168@NRG1@8:+:32617925^32620735&32620878^32621265|32617925^32621265
ENSG00000131473	ACLY	17	-	40049428-40052872	40052873-40052902	40052903-40054001	Inclusion	0.610494	0.791957	0.181462	95.2436	1.68343e-22	1.70563e-19	ENSG00000131473@ACLY@17:-:40049428^40052872&40052903^40054001|40049428^40054001
ENSG00000186312	CA5BP1	X	+	15706982-15711085	15711086-15711181	15711182-15720904	Inclusion	0.72706	0.907664	0.180603	10.8262	0.00100072	0.080126	ENSG00000186312@CA5BP1@X:+:15706982^15711085&15711182^15720904|15706982^15720904
ENSG00000198707	CEP290	12	-	88447524-88448116	88448117-88448190	88448191-88449352	Inclusion	0.760644	0.940901	0.180257	28.3287	1.02366e-07	2.18712e-05	ENSG00000198707@CEP290@12:-:88447524^88448116&88448191^88449352|88447524^88449352
ENSG00000164291	ARSK	5	+	94903754-94916595	94916596-94916646	94916647-94918619	Inclusion	0.0389807	0.219107	0.180126	23.6371	1.16322e-06	0.000203024	ENSG00000164291@ARSK@5:+:94903754^94916595&94916647^94918619|94903754^94918619
ENSG00000164024	METAP1	4	+	99917019-99926919	99926920-99927017	99927018-99950017	Inclusion	0.0224434	0.201761	0.179318	55.9645	7.37899e-14	3.3867e-11	ENSG00000164024@METAP1@4:+:99917019^99926919&99927018^99950017|99917019^99950017
ENSG00000114988	LMAN2L	2	-	97400264-97402873	97402874-97402954	97402955-97403685	Inclusion	0.0493465	0.228434	0.179088	22.1822	2.47961e-06	0.000401465	ENSG00000114988@LMAN2L@2:-:97400264^97402873&97402955^97403685|97400264^97403685
ENSG00000115419	GLS	2	+	191775048-191777918	191777919-191778090	191778091-191784940	Inclusion	0.698593	0.876033	0.17744	23.3488	1.35126e-06	0.000231958	ENSG00000115419@GLS@2:+:191775048^191777918&191778091^191784940|191775048^191784940
ENSG00000143429	AC027612.6	2	-	91825060-91842945	91842946-91843023	91843024-91843393	Inclusion	0.38028	0.556878	0.176598	18.6243	1.59177e-05	0.00216945	ENSG00000143429@AC027612.6@2:-:91825060^91842945&91843024^91843393|91825060^91843393
ENSG00000123240	OPTN	10	+	13142303-13150137	13150138-13150289	13150290-13151111	Inclusion	0.210456	0.386511	0.176055	101.106	8.72108e-24	9.62288e-21	ENSG00000123240@OPTN@10:+:13142303^13150137&13150290^13151111|13142303^13151111
ENSG00000167522	ANKRD11	16	-	89357592-89358088	89358089-89358185	89358186-89371613	Inclusion	0.347323	0.522891	0.175568	34.9347	3.40954e-09	9.51936e-07	ENSG00000167522@ANKRD11@16:-:89357592^89358088&89358186^89371613|89357592^89371613
ENSG00000122545	2019-09-07	7	+	35840881-35872407	35872408-35872503	35872504-35903161	Inclusion	0.725688	0.900207	0.174519	15.768	7.1603e-05	0.00820998	ENSG00000122545@SEPT7@7:+:35840881^35872407&35872504^35903161|35840881^35903161
ENSG00000087053	MTMR2	11	-	95621426-95647405	95647406-95647476	95647477-95657038	Inclusion	0.505647	0.678698	0.173051	11.1299	0.000849491	0.0699644	ENSG00000087053@MTMR2@11:-:95621426^95647405&95647477^95657038|95621426^95657038
ENSG00000143363	PRUNE	1	+	150990381-150990942	150990943-150991145	150991146-150997086	Inclusion	0.773641	0.944227	0.170586	16.4607	4.9669e-05	0.00598468	ENSG00000143363@PRUNE@1:+:150990381^150990942&150991146^150997086|150990381^150997086
ENSG00000135241	PNPLA8	7	-	108156019-108161919	108161920-108161965	108161966-108166472	Inclusion	0.700863	0.870609	0.169746	15.1906	9.71854e-05	0.0106001	ENSG00000135241@PNPLA8@7:-:108156019^108161919&108161966^108166472|108156019^108166472
ENSG00000198363	ASPH	8	-	62557192-62559308	62559309-62559437	62559438-62563608	Inclusion	0.785582	0.955064	0.169482	1110.66	1.59006e-243	5.12306e-239	ENSG00000198363@ASPH@8:-:62557192^62559308&62559438^62563608|62557192^62563608
ENSG00000005812	FBXL3	13	-	77592858-77595791	77595792-77595996	77595997-77600961	Inclusion	0.757212	0.92637	0.169158	12.2793	0.000457998	0.0409446	ENSG00000005812@FBXL3@13:-:77592858^77595791&77595997^77600961|77592858^77600961
ENSG00000101493	ZNF516	18	-	74074513-74082482	74082483-74082550	74082551-74083421	Inclusion	0.831003	1	0.168997	29.0121	7.19279e-08	1.58081e-05	ENSG00000101493@ZNF516@18:-:74074513^74082482&74082551^74083421|74074513^74083421
ENSG00000186575	NF2	22	+	30077591-30079008	30079009-30079053	30079054-30090740	Inclusion	0.732985	0.899592	0.166607	40.826	1.66401e-10	5.47076e-08	ENSG00000186575@NF2@22:+:30077591^30079008&30079054^30090740|30077591^30090740
ENSG00000171634	BPTF	17	+	65871861-65882243	65882244-65882432	65882433-65887959	Inclusion	0.665066	0.831608	0.166542	13.2977	0.000265727	0.0255264	ENSG00000171634@BPTF@17:+:65871861^65882243&65882433^65887959|65871861^65887959
ENSG00000116977	LGALS8	1	+	236706088-236706214	236706215-236706340	236706341-236706859	Inclusion	0.243079	0.407726	0.164647	28.903	7.60947e-08	1.66784e-05	ENSG00000116977@LGALS8@1:+:236706088^236706214&236706341^236706859|236706088^236706859
ENSG00000221926	TRIM16	17	-	15546131-15554404	15554405-15555260	15555261-15580489	Inclusion	0.790846	0.9553	0.164454	19.1144	1.23112e-05	0.00172471	ENSG00000221926@TRIM16@17:-:15546131^15554404&15555261^15580489|15546131^15580489
ENSG00000169255	B3GALNT1	3	-	160804577-160818926	160818927-160819021	160819022-160821214	Inclusion	0.699607	0.86395	0.164343	11.6479	0.000642762	0.0548158	ENSG00000169255@B3GALNT1@3:-:160804577^160818926&160819022^160821214|160804577^160821214
ENSG00000137817	PARP6	15	-	72542434-72543185	72543186-72543298	72543299-72543547	Inclusion	0.70542	0.869677	0.164257	21.9645	2.77741e-06	0.000445206	ENSG00000137817@PARP6@15:-:72542434^72543185&72543299^72543547|72542434^72543547
ENSG00000123983	ACSL3	2	+	223752607-223765391	223765392-223765498	223765499-223773450	Inclusion	0.342443	0.50657	0.164127	40.6004	1.8677e-10	6.08584e-08	ENSG00000123983@ACSL3@2:+:223752607^223765391&223765499^223773450|223752607^223773450
ENSG00000171735	CAMTA1	1	+	6845636-6880240	6880241-6880310	6880311-6885151	Inclusion	0.731878	0.895038	0.16316	61.3334	4.81848e-15	2.52027e-12	ENSG00000171735@CAMTA1@1:+:6845636^6880240&6880311^6885151|6845636^6885151
ENSG00000173226	IQCB1	3	-	121545028-121547316	121547317-121547479	121547480-121547707	Inclusion	0.704569	0.867518	0.162949	11.2637	0.000790377	0.0658704	ENSG00000173226@IQCB1@3:-:121545028^121547316&121547480^121547707|121545028^121547707
ENSG00000172530	BANP	16	+	88017866-88037900	88037901-88038017	88038018-88039695	Inclusion	0.824932	0.985397	0.160465	11.8231	0.000585012	0.0506687	ENSG00000172530@BANP@16:+:88017866^88037900&88038018^88039695|88017866^88039695
ENSG00000152348	ATG10	5	+	81474407-81548380	81548381-81548478	81548479-81571963	Inclusion	0.81097	0.969907	0.158937	10.5497	0.0011621	0.0911001	ENSG00000152348@ATG10@5:+:81474407^81548380&81548479^81571963|81474407^81571963
ENSG00000152601	MBNL1	3	+	152165563-152173330	152173331-152173366	152173367-152174055	Inclusion	0.612397	0.771043	0.158646	60.8313	6.21819e-15	3.221e-12	ENSG00000152601@MBNL1@3:+:152165563^152173330&152173367^152174055|152165563^152174055
ENSG00000065534	MYLK	3	-	123550518-123595405	123595406-123595464	123595465-123603052	Inclusion	0.738867	0.897091	0.158224	18.405	1.78591e-05	0.00240355	ENSG00000065534@MYLK@3:-:123550518^123595405&123595465^123603052|123550518^123603052
ENSG00000138443	ABI2	2	+	204267458-204276007	204276008-204276094	204276095-204281630	Inclusion	0.4754	0.63356	0.158159	28.6137	8.83541e-08	1.90543e-05	ENSG00000138443@ABI2@2:+:204267458^204276007&204276095^204281630|204267458^204281630
ENSG00000028203	VEZT	12	+	95645848-95650325	95650326-95650398	95650399-95650925	Inclusion	0.510282	0.667744	0.157462	26.8487	2.20023e-07	4.44174e-05	ENSG00000028203@VEZT@12:+:95645848^95650325&95650399^95650925|95645848^95650925
ENSG00000171204	TMEM126B	11	+	85339733-85342188	85342189-85342360	85342361-85342730	Inclusion	0.622012	0.779173	0.157161	37.9466	7.27058e-10	2.1975e-07	ENSG00000171204@TMEM126B@11:+:85339733^85342188&85342361^85342730|85339733^85342730
ENSG00000139974	SLC38A6	14	+	61512886-61514868	61514869-61515015	61515016-61517229	Inclusion	0.0329564	0.189923	0.156966	14.0878	0.000174468	0.0177776	ENSG00000139974@SLC38A6@14:+:61512886^61514868&61515016^61517229|61512886^61517229
ENSG00000104427	ZC2HC1A	8	+	79610749-79624224	79624225-79624341	79624342-79627455	Inclusion	0.0624775	0.218936	0.156458	21.4149	3.69888e-06	0.000579085	ENSG00000104427@ZC2HC1A@8:+:79610749^79624224&79624342^79627455|79610749^79627455
ENSG00000017260	ATP2C1	3	+	130613182-130613574	130613575-130613619	130613620-130649259	Inclusion	0.665705	0.817919	0.152214	25.8402	3.70886e-07	7.18132e-05	ENSG00000017260@ATP2C1@3:+:130613182^130613574&130613620^130649259|130613182^130649259
ENSG00000102225	CDK16	X	+	47078505-47081659	47081660-47081741	47081742-47082950	Inclusion	0.0938386	0.245785	0.151946	21.9377	2.81647e-06	0.000450124	ENSG00000102225@CDK16@X:+:47078505^47081659&47081742^47082950|47078505^47082950
ENSG00000133641	C12orf29	12	+	88429516-88433924	88433925-88434042	88434043-88436601	Inclusion	0.744809	0.896563	0.151754	18.9872	1.31601e-05	0.00183555	ENSG00000133641@C12orf29@12:+:88429516^88433924&88434043^88436601|88429516^88436601
ENSG00000143207	RFWD2	1	-	176104223-176105623	176105624-176105683	176105684-176118141	Inclusion	0.781977	0.933527	0.15155	37.924	7.35556e-10	2.21074e-07	ENSG00000143207@RFWD2@1:-:176104223^176105623&176105684^176118141|176104223^176118141
ENSG00000107290	SETX	9	-	135140373-135144789	135144790-135144876	135144877-135145001	Inclusion	0.316229	0.465824	0.149595	21.2675	3.99442e-06	0.000618739	ENSG00000107290@SETX@9:-:135140373^135144789&135144877^135145001|135140373^135145001
ENSG00000174099	MSRB3	12	+	65672646-65700642	65700643-65700806	65700807-65702308	Inclusion	0.140317	0.289625	0.149309	14.4328	0.000145247	0.0151547	ENSG00000174099@MSRB3@12:+:65672646^65700642&65700807^65702308|65672646^65702308
ENSG00000161533	ACOX1	17	-	73953648-73956295	73956296-73956456	73956457-73969705	Inclusion	0.64247	0.791484	0.149014	14.2888	0.000156794	0.0161917	ENSG00000161533@ACOX1@17:-:73953648^73956295&73956457^73969705|73953648^73969705
ENSG00000170919	TPT1-AS1	13	+	45963956-45964892	45964893-45965037	45965038-45965166	Inclusion	0.792214	0.940949	0.148735	13.798	0.000203554	0.0202882	ENSG00000170919@TPT1-AS1@13:+:45963956^45964892&45965038^45965166|45963956^45965166
ENSG00000173889	PHC3	3	-	169840533-169846127	169846128-169846175	169846176-169846471	Inclusion	0.224647	0.372817	0.148171	11.7585	0.000605665	0.0520933	ENSG00000173889@PHC3@3:-:169840533^169846127&169846176^169846471|169840533^169846471
ENSG00000169592	INO80E	16	+	30012362-30012734	30012735-30012851	30012852-30016541	Inclusion	0.794171	0.941891	0.147719	27.0064	2.02783e-07	4.10916e-05	ENSG00000169592@INO80E@16:+:30012362^30012734&30012852^30016541|30012362^30016541
ENSG00000137817	PARP6	15	-	72542434-72543185	72543186-72543295	72543296-72543547	Inclusion	0.754114	0.901638	0.147524	27.2767	1.76321e-07	3.62307e-05	ENSG00000137817@PARP6@15:-:72542434^72543185&72543296^72543547|72542434^72543547
ENSG00000126790	L3HYPDH	14	-	59939809-59941156	59941157-59941244	59941245-59942586	Inclusion	0.196925	0.344315	0.14739	21.0736	4.41982e-06	0.000674261	ENSG00000126790@L3HYPDH@14:-:59939809^59941156&59941245^59942586|59939809^59942586
ENSG00000017260	ATP2C1	3	+	130613182-130613551	130613552-130613619	130613620-130649259	Inclusion	0.677315	0.823635	0.146321	25.3349	4.81918e-07	9.0939e-05	ENSG00000017260@ATP2C1@3:+:130613182^130613551&130613620^130649259|130613182^130649259
ENSG00000149532	CPSF7	11	-	61188046-61188663	61188664-61188729	61188730-61188861	Inclusion	0.0651029	0.211366	0.146263	57.462	3.44568e-14	1.62307e-11	ENSG00000149532@CPSF7@11:-:61188046^61188663&61188730^61188861|61188046^61188861
ENSG00000111731	C2CD5	12	-	22610096-22611417	22611418-22611489	22611490-22612425	Inclusion	0.853996	1	0.146004	23.8524	1.0401e-06	0.000183725	ENSG00000111731@C2CD5@12:-:22610096^22611417&22611490^22612425|22610096^22612425
ENSG00000113391	FAM172A	5	-	93388933-93410350	93410351-93410474	93410475-93447215	Inclusion	0.644092	0.789621	0.145528	16.2407	5.57819e-05	0.00660757	ENSG00000113391@FAM172A@5:-:93388933^93410350&93410475^93447215|93388933^93447215
ENSG00000171204	TMEM126B	11	+	85339733-85340175	85340176-85340306	85340307-85342730	Inclusion	0.0534476	0.198235	0.144788	19.4841	1.01441e-05	0.00144746	ENSG00000171204@TMEM126B@11:+:85339733^85340175&85340307^85342730|85339733^85342730
ENSG00000136932	C9orf156	9	-	100672899-100675154	100675155-100675257	100675258-100675682	Inclusion	0.12975	0.274395	0.144644	10.7713	0.00103086	0.082009	ENSG00000136932@C9orf156@9:-:100672899^100675154&100675258^100675682|100672899^100675682
ENSG00000077254	USP33	1	-	78207434-78211105	78211106-78211284	78211285-78225327	Inclusion	0.413972	0.557946	0.143975	15.2047	9.64607e-05	0.0105568	ENSG00000077254@USP33@1:-:78207434^78211105&78211285^78225327|78207434^78225327
ENSG00000019144	PHLDB1	11	+	118478415-118484008	118484009-118484165	118484166-118484530	Inclusion	0.0951394	0.238512	0.143373	11.8278	0.000583516	0.0505663	ENSG00000019144@PHLDB1@11:+:118478415^118484008&118484166^118484530|118478415^118484530
ENSG00000116132	PRRX1	1	+	170695543-170699417	170699418-170699489	170699490-170705188	Inclusion	0.537758	0.681071	0.143313	82.9686	8.33663e-20	6.81729e-17	ENSG00000116132@PRRX1@1:+:170695543^170699417&170699490^170705188|170695543^170705188
ENSG00000109686	SH3D19	4	-	152065203-152065371	152065372-152065440	152065441-152069073	Inclusion	0.476969	0.620182	0.143214	38.6327	5.1154e-10	1.58551e-07	ENSG00000109686@SH3D19@4:-:152065203^152065371&152065441^152069073|152065203^152069073
ENSG00000129197	RPAIN	17	+	5326150-5329290	5329291-5329402	5329403-5329555	Inclusion	0.773096	0.91605	0.142954	30.4037	3.50853e-08	8.20339e-06	ENSG00000129197@RPAIN@17:+:5326150^5329290&5329403^5329555|5326150^5329555
ENSG00000073614	KDM5A	12	-	394829-395291	395292-395373	395374-401924	Inclusion	0.300676	0.443389	0.142714	12.8748	0.000333042	0.031284	ENSG00000073614@KDM5A@12:-:394829^395291&395374^401924|394829^401924
ENSG00000151353	TMEM18	2	-	675631-675757	675758-676238	676239-677288	Inclusion	0.103526	0.246113	0.142587	23.1252	1.51789e-06	0.000258213	ENSG00000151353@TMEM18@2:-:675631^675757&676239^677288|675631^677288
ENSG00000085274	MYNN	3	+	169491251-169491818	169491819-169491885	169491886-169492052	Inclusion	0.186016	0.328282	0.142266	15.6787	7.50656e-05	0.00853411	ENSG00000085274@MYNN@3:+:169491251^169491818&169491886^169492052|169491251^169492052
ENSG00000017260	ATP2C1	3	+	130613182-130613433	130613434-130613619	130613620-130649259	Inclusion	0.683723	0.825725	0.142002	24.413	7.77409e-07	0.000141193	ENSG00000017260@ATP2C1@3:+:130613182^130613433&130613620^130649259|130613182^130649259
ENSG00000134152	KATNBL1	15	-	34455892-34470021	34470022-34470200	34470201-34502151	Inclusion	0.076621	0.21856	0.141939	16.9222	3.89436e-05	0.0048148	ENSG00000134152@KATNBL1@15:-:34455892^34470021&34470201^34502151|34455892^34502151
ENSG00000164305	CASP3	4	-	185559623-185569618	185569619-185569785	185569786-185570548	Inclusion	0.330066	0.471005	0.14094	15.649	7.62523e-05	0.00864463	ENSG00000164305@CASP3@4:-:185559623^185569618&185569786^185570548|185559623^185570548
ENSG00000136754	ABI1	10	-	27059275-27060003	27060004-27060018	27060019-27065993	Inclusion	0.558595	0.699469	0.140874	28.7869	8.07953e-08	1.74945e-05	ENSG00000136754@ABI1@10:-:27059275^27060003&27060019^27065993|27059275^27065993
ENSG00000165322	ARHGAP12	10	-	32141526-32142993	32142994-32143134	32143135-32150322	Inclusion	0.788429	0.928544	0.140115	41.3642	1.26352e-10	4.24061e-08	ENSG00000165322@ARHGAP12@10:-:32141526^32142993&32143135^32150322|32141526^32150322
ENSG00000178104	PDE4DIP	1	-	144857729-144859758	144859759-144859998	144859999-144863317	Inclusion	0.68192	0.821459	0.139538	24.6631	6.82795e-07	0.000124996	ENSG00000178104@PDE4DIP@1:-:144857729^144859758&144859999^144863317|144857729^144863317
ENSG00000198860	TSEN15	1	+	184023998-184039749	184039750-184039866	184039867-184041290	Inclusion	0.0319003	0.170543	0.138642	50.827	1.00877e-12	4.22103e-10	ENSG00000198860@TSEN15@1:+:184023998^184039749&184039867^184041290|184023998^184041290
ENSG00000137692	DCUN1D5	11	-	102937297-102953476	102953477-102953568	102953569-102953984	Inclusion	0.855845	0.993191	0.137346	96.5822	8.56155e-23	8.84129e-20	ENSG00000137692@DCUN1D5@11:-:102937297^102953476&102953569^102953984|102937297^102953984
ENSG00000141279	NPEPPS	17	+	45646861-45654446	45654447-45654526	45654527-45656755	Inclusion	0.036323	0.171529	0.135206	25.5757	4.25357e-07	8.11893e-05	ENSG00000141279@NPEPPS@17:+:45646861^45654446&45654527^45656755|45646861^45656755
ENSG00000205981	DNAJC19	3	-	180703785-180704785	180704786-180704810	180704811-180705810	Inclusion	0.676374	0.811143	0.134769	18.6992	1.53048e-05	0.00209301	ENSG00000205981@DNAJC19@3:-:180703785^180704785&180704811^180705810|180703785^180705810
ENSG00000170776	AKAP13	15	+	86199019-86201767	86201768-86201821	86201822-86207793	Inclusion	0.740345	0.874273	0.133929	12.8125	0.000344304	0.0322104	ENSG00000170776@AKAP13@15:+:86199019^86201767&86201822^86207793|86199019^86207793
ENSG00000203485	INF2	14	+	105181194-105181620	105181621-105181677	105181678-105185131	Inclusion	0.598616	0.731633	0.133016	17.1771	3.40513e-05	0.00430577	ENSG00000203485@INF2@14:+:105181194^105181620&105181678^105185131|105181194^105185131
ENSG00000151689	INPP1	2	+	191208688-191224371	191224372-191224424	191224425-191224764	Inclusion	0.0905452	0.223538	0.132993	11.9533	0.000545521	0.0477563	ENSG00000151689@INPP1@2:+:191208688^191224371&191224425^191224764|191208688^191224764
ENSG00000005339	CREBBP	16	-	3824695-3827613	3827614-3827658	3827659-3828011	Inclusion	0.836138	0.969029	0.132891	40.1717	2.32599e-10	7.49419e-08	ENSG00000005339@CREBBP@16:-:3824695^3827613&3827659^3828011|3824695^3828011
ENSG00000156831	NSMCE2	8	+	126163520-126168241	126168242-126168340	126168341-126194344	Inclusion	0.0290587	0.161783	0.132724	39.2389	3.74997e-10	1.18221e-07	ENSG00000156831@NSMCE2@8:+:126163520^126168241&126168341^126194344|126163520^126194344
ENSG00000129245	FXR2	17	-	7495244-7495388	7495389-7495475	7495476-7495571	Inclusion	0.01973	0.151989	0.132259	50.3582	1.28092e-12	5.29109e-10	ENSG00000129245@FXR2@17:-:7495244^7495388&7495476^7495571|7495244^7495571
ENSG00000074657	ZNF532	18	+	56530983-56532535	56532536-56532617	56532618-56532701	Inclusion	0.796286	0.927951	0.131665	10.8635	0.000980796	0.0787654	ENSG00000074657@ZNF532@18:+:56530983^56532535&56532618^56532701|56530983^56532701
ENSG00000046651	OFD1	X	+	13780564-13781863	13781864-13781974	13781975-13785245	Inclusion	0.849617	0.980556	0.130938	20.1065	7.32488e-06	0.00107372	ENSG00000046651@OFD1@X:+:13780564^13781863&13781975^13785245|13780564^13785245
ENSG00000160408	ST6GALNAC6	9	-	130658612-130660234	130660235-130660289	130660290-130661781	Inclusion	0.529096	0.659487	0.130391	12.6313	0.000379343	0.0350006	ENSG00000160408@ST6GALNAC6@9:-:130658612^130660234&130660290^130661781|130658612^130661781
ENSG00000175324	LSM1	8	-	38021359-38027319	38027320-38027435	38027436-38029482	Inclusion	0.826918	0.957133	0.130216	117.595	2.12674e-27	2.80829e-24	ENSG00000175324@LSM1@8:-:38021359^38027319&38027436^38029482|38021359^38029482
ENSG00000187118	CMC1	3	+	28283304-28304781	28304782-28304871	28304872-28357823	Inclusion	0.748031	0.8777	0.129669	13.8489	0.000198116	0.0198112	ENSG00000187118@CMC1@3:+:28283304^28304781&28304872^28357823|28283304^28357823
ENSG00000197535	MYO5A	15	-	52638659-52641014	52641015-52641023	52641024-52643450	Inclusion	0.823447	0.953067	0.12962	14.0469	0.000178304	0.0180656	ENSG00000197535@MYO5A@15:-:52638659^52641014&52641024^52643450|52638659^52643450
ENSG00000064115	TM7SF3	12	-	27128592-27129192	27129193-27129290	27129291-27133498	Inclusion	0.836266	0.96562	0.129354	35.9045	2.07229e-09	5.9402e-07	ENSG00000064115@TM7SF3@12:-:27128592^27129192&27129291^27133498|27128592^27133498
ENSG00000128641	MYO1B	2	+	192265195-192265474	192265475-192265561	192265562-192267357	Inclusion	0.168624	0.296299	0.127675	44.7128	2.28158e-11	8.22273e-09	ENSG00000128641@MYO1B@2:+:192265195^192265474&192265562^192267357|192265195^192267357
ENSG00000138592	USP8	15	+	50774263-50776471	50776472-50776558	50776559-50781997	Inclusion	0.466397	0.59353	0.127133	22.7286	1.86569e-06	0.000309533	ENSG00000138592@USP8@15:+:50774263^50776471&50776559^50781997|50774263^50781997
ENSG00000107897	ACBD5	10	-	27508787-27512135	27512136-27512168	27512169-27512266	Inclusion	0.127115	0.252838	0.125723	16.2284	5.61457e-05	0.0066409	ENSG00000107897@ACBD5@10:-:27508787^27512135&27512169^27512266|27508787^27512266
ENSG00000077809	GTF2I	7	+	74131271-74133197	74133198-74133260	74133261-74143123	Inclusion	0.309302	0.434936	0.125634	42.9294	5.67507e-11	1.96188e-08	ENSG00000077809@GTF2I@7:+:74131271^74133197&74133261^74143123|74131271^74143123
ENSG00000115380	EFEMP1	2	-	56149583-56150033	56150034-56150074	56150075-56150845	Inclusion	0.321822	0.446822	0.124999	478.707	4.08496e-106	3.13369e-102	ENSG00000115380@EFEMP1@2:-:56149583^56150033&56150075^56150845|56149583^56150845
ENSG00000139436	GIT2	12	-	110385310-110388971	110388972-110389121	110389122-110390896	Inclusion	0.821723	0.946189	0.124466	32.8382	1.00156e-08	2.57745e-06	ENSG00000139436@GIT2@12:-:110385310^110388971&110389122^110390896|110385310^110390896
ENSG00000213024	NUP62	19	-	50413142-50430950	50430951-50431105	50431106-50432582	Inclusion	0.662478	0.786885	0.124408	10.8046	0.00101247	0.0807855	ENSG00000213024@NUP62@19:-:50413142^50430950&50431106^50432582|50413142^50432582
ENSG00000170633	RNF34	12	+	121838022-121840544	121840545-121840610	121840611-121853961	Inclusion	0.0310004	0.153567	0.122567	10.9909	0.000915606	0.074571	ENSG00000170633@RNF34@12:+:121838022^121840544&121840611^121853961|121838022^121853961
ENSG00000075413	MARK3	14	+	103958372-103966492	103966493-103966537	103966538-103969218	Inclusion	0.758252	0.880373	0.122121	14.1693	0.000167076	0.0171109	ENSG00000075413@MARK3@14:+:103958372^103966492&103966538^103969218|103958372^103969218
ENSG00000127603	MACF1	1	+	39715776-39717517	39717518-39717613	39717614-39719969	Inclusion	0.00497512	0.126463	0.121488	30.3125	3.67755e-08	8.5737e-06	ENSG00000127603@MACF1@1:+:39715776^39717517&39717614^39719969|39715776^39719969
ENSG00000125844	RRBP1	20	-	17641174-17660643	17660644-17660720	17660721-17662672	Inclusion	0.417207	0.538458	0.121251	33.2263	8.20344e-09	2.13843e-06	ENSG00000125844@RRBP1@20:-:17641174^17660643&17660721^17662672|17641174^17662672
ENSG00000067141	NEO1	15	+	73566347-73567032	73567033-73567065	73567066-73570471	Inclusion	0.0292128	0.149117	0.119904	33.7774	6.17931e-09	1.63192e-06	ENSG00000067141@NEO1@15:+:73566347^73567032&73567066^73570471|73566347^73570471
ENSG00000176731	C8orf59	8	-	86129732-86131464	86131465-86131592	86131593-86132534	Inclusion	0.105395	0.224724	0.119329	55.4579	9.54798e-14	4.35737e-11	ENSG00000176731@C8orf59@8:-:86129732^86131464&86131593^86132534|86129732^86132534
ENSG00000138078	PREPL	2	-	44573530-44586635	44586636-44587177	44587178-44588518	Inclusion	0.14247	0.261651	0.119181	13.9085	0.000191926	0.0192828	ENSG00000138078@PREPL@2:-:44573530^44586635&44587178^44588518|44573530^44588518
ENSG00000137944	CCBL2	1	-	89435151-89453934	89453935-89454034	89454035-89458267	Inclusion	0.398526	0.517342	0.118816	12.86	0.000335684	0.0314771	ENSG00000137944@CCBL2@1:-:89435151^89453934&89454035^89458267|89435151^89458267
ENSG00000111731	C2CD5	12	-	22610096-22611417	22611418-22611519	22611520-22612425	Inclusion	0.881456	1	0.118544	25.988	3.43543e-07	6.71647e-05	ENSG00000111731@C2CD5@12:-:22610096^22611417&22611520^22612425|22610096^22612425
ENSG00000111799	COL12A1	6	-	75875496-75884753	75884754-75885026	75885027-75887378	Inclusion	0.758198	0.876397	0.118198	1652.64	0	0	ENSG00000111799@COL12A1@6:-:75875496^75884753&75885027^75887378|75875496^75887378
ENSG00000114439	BBX	3	+	107497367-107508633	107508634-107508723	107508724-107510086	Inclusion	0.640313	0.757434	0.117121	16.4123	5.09542e-05	0.00612122	ENSG00000114439@BBX@3:+:107497367^107508633&107508724^107510086|107497367^107510086
ENSG00000160055	TMEM234	1	-	32682953-32683037	32683038-32683178	32683179-32686731	Inclusion	0.0935461	0.20975	0.116204	15.3073	9.13622e-05	0.0100948	ENSG00000160055@TMEM234@1:-:32682953^32683037&32683179^32686731|32682953^32686731
ENSG00000089050	RBBP9	20	-	18474708-18476481	18476482-18476524	18476525-18477712	Inclusion	0.845498	0.961406	0.115908	17.0966	3.55253e-05	0.00445372	ENSG00000089050@RBBP9@20:-:18474708^18476481&18476525^18477712|18474708^18477712
ENSG00000170919	TPT1-AS1	13	+	45963956-45964848	45964849-45965037	45965038-45965166	Inclusion	0.83482	0.950368	0.115548	12.4576	0.000416291	0.0378674	ENSG00000170919@TPT1-AS1@13:+:45963956^45964848&45965038^45965166|45963956^45965166
ENSG00000152795	HNRNPDL	4	-	83346037-83346715	83346716-83346820	83346821-83347189	Inclusion	0.186886	0.302148	0.115262	67.4195	2.19464e-16	1.27455e-13	ENSG00000152795@HNRNPDL@4:-:83346037^83346715&83346821^83347189|83346037^83347189
ENSG00000163513	TGFBR2	3	+	30648470-30664690	30664691-30664765	30664766-30686238	Inclusion	0.246918	0.36139	0.114472	63.941	1.28202e-15	6.93051e-13	ENSG00000163513@TGFBR2@3:+:30648470^30664690&30664766^30686238|30648470^30686238
ENSG00000164024	METAP1	4	+	99917019-99926919	99926920-99927021	99927022-99950017	Inclusion	0.0111756	0.12564	0.114464	34.5227	4.21308e-09	1.15822e-06	ENSG00000164024@METAP1@4:+:99917019^99926919&99927022^99950017|99917019^99950017
ENSG00000105341	ATP5SL	19	-	41939579-41942296	41942297-41942377	41942378-41944122	Inclusion	0.850171	0.964283	0.114112	35.8932	2.08437e-09	5.96423e-07	ENSG00000105341@ATP5SL@19:-:41939579^41942296&41942378^41944122|41939579^41944122
ENSG00000104852	SNRNP70	19	+	49604729-49605370	49605371-49606844	49606845-49607890	Inclusion	0.210431	0.324514	0.114084	65.6667	5.34014e-16	3.00797e-13	ENSG00000104852@SNRNP70@19:+:49604729^49605370&49606845^49607890|49604729^49607890
ENSG00000122566	HNRNPA2B1	7	-	26230081-26230612	26230613-26230748	26230749-26232114	Inclusion	0.760685	0.873916	0.113231	30.1763	3.94506e-08	9.14441e-06	ENSG00000122566@HNRNPA2B1@7:-:26230081^26230612&26230749^26232114|26230081^26232114
ENSG00000139370	SLC15A4	12	-	129294019-129294487	129294488-129294598	129294599-129299319	Inclusion	0.868737	0.981599	0.112861	29.4966	5.6016e-08	1.26564e-05	ENSG00000139370@SLC15A4@12:-:129294019^129294487&129294599^129299319|129294019^129299319
ENSG00000102225	CDK16	X	+	47078505-47081659	47081660-47081779	47081780-47082950	Inclusion	0.0564333	0.169243	0.112809	17.1727	3.41305e-05	0.0043124	ENSG00000102225@CDK16@X:+:47078505^47081659&47081780^47082950|47078505^47082950
ENSG00000106682	EIF4H	7	+	73604249-73604576	73604577-73604636	73604637-73609070	Inclusion	0.0817713	0.194448	0.112677	150.72	1.20677e-34	2.20916e-31	ENSG00000106682@EIF4H@7:+:73604249^73604576&73604637^73609070|73604249^73609070
ENSG00000111237	VPS29	12	-	110934009-110937339	110937340-110937351	110937352-110939853	Inclusion	0.35572	0.468258	0.112538	21.5767	3.39965e-06	0.000538519	ENSG00000111237@VPS29@12:-:110934009^110937339&110937352^110939853|110934009^110939853
ENSG00000258818	RNASE4	14	+	21152918-21161705	21161706-21161809	21161810-21167513	Inclusion	0.171645	0.283464	0.111819	23.5917	1.19103e-06	0.000207428	ENSG00000258818@RNASE4@14:+:21152918^21161705&21161810^21167513|21152918^21167513
ENSG00000259171	AL163636.6	14	+	21152918-21161705	21161706-21161809	21161810-21167513	Inclusion	0.171645	0.283464	0.111819	23.5917	1.19103e-06	0.000207428	ENSG00000259171@AL163636.6@14:+:21152918^21161705&21161810^21167513|21152918^21167513
ENSG00000119487	MAPKAP1	9	-	128246863-128268588	128268589-128268696	128268697-128305337	Inclusion	0.5712	0.682971	0.11177	28.5013	9.36373e-08	2.01667e-05	ENSG00000119487@MAPKAP1@9:-:128246863^128268588&128268697^128305337|128246863^128305337
ENSG00000111196	MAGOHB	12	-	10763280-10765238	10765239-10765577	10765578-10766037	Inclusion	0.0984358	0.209916	0.11148	11.6548	0.000640378	0.0546704	ENSG00000111196@MAGOHB@12:-:10763280^10765238&10765578^10766037|10763280^10766037
ENSG00000126768	TIMM17B	X	-	48752385-48752634	48752635-48752784	48752785-48754041	Inclusion	0.105123	0.2161	0.110977	18.7043	1.52636e-05	0.00208915	ENSG00000126768@TIMM17B@X:-:48752385^48752634&48752785^48754041|48752385^48754041
ENSG00000064607	SUGP2	19	-	19101959-19104456	19104457-19104549	19104550-19105174	Inclusion	0.790831	0.901783	0.110952	10.3922	0.00126547	0.098058	ENSG00000064607@SUGP2@19:-:19101959^19104456&19104550^19105174|19101959^19105174
ENSG00000125970	RALY	20	+	32661442-32661624	32661625-32661672	32661673-32663679	Inclusion	0.721175	0.83179	0.110615	46.5041	9.14277e-12	3.40155e-09	ENSG00000125970@RALY@20:+:32661442^32661624&32661673^32663679|32661442^32663679
ENSG00000196792	STRN3	14	-	31382864-31388171	31388172-31388312	31388313-31404368	Inclusion	0.0769902	0.187207	0.110216	18.2123	1.97598e-05	0.00261995	ENSG00000196792@STRN3@14:-:31382864^31388171&31388313^31404368|31382864^31404368
ENSG00000111196	MAGOHB	12	-	10760536-10761696	10761697-10761982	10761983-10762429	Inclusion	0.14041	0.248995	0.108585	20.9792	4.64307e-06	0.000704314	ENSG00000111196@MAGOHB@12:-:10760536^10761696&10761983^10762429|10760536^10762429
ENSG00000138078	PREPL	2	-	44573530-44586635	44586636-44586889	44586890-44588518	Inclusion	0.140115	0.248497	0.108381	11.7171	0.00061928	0.0532076	ENSG00000138078@PREPL@2:-:44573530^44586635&44586890^44588518|44573530^44588518
ENSG00000126777	KTN1	14	+	56139731-56139889	56139890-56139973	56139974-56142552	Inclusion	0.386697	0.494621	0.107924	48.042	4.1718e-12	1.61167e-09	ENSG00000126777@KTN1@14:+:56139731^56139889&56139974^56142552|56139731^56142552
ENSG00000010270	STARD3NL	7	+	38218023-38218691	38218692-38218747	38218748-38247047	Inclusion	0.0871561	0.194823	0.107667	14.0958	0.000173734	0.0177251	ENSG00000010270@STARD3NL@7:+:38218023^38218691&38218748^38247047|38218023^38247047
ENSG00000100813	ACIN1	14	-	23551046-23559190	23559191-23559310	23559311-23559730	Inclusion	0.503874	0.610997	0.107123	16.1436	5.87165e-05	0.00690946	ENSG00000100813@ACIN1@14:-:23551046^23559190&23559311^23559730|23551046^23559730
ENSG00000064313	TAF2	8	-	120756634-120757120	120757121-120757276	120757277-120758944	Inclusion	0.0694565	0.175974	0.106518	14.7948	0.000119865	0.0128139	ENSG00000064313@TAF2@8:-:120756634^120757120&120757277^120758944|120756634^120758944
ENSG00000127445	PIN1	19	+	9946079-9947498	9947499-9947551	9947552-9949111	Inclusion	0.0248729	0.13138	0.106507	25.6601	4.07158e-07	7.81786e-05	ENSG00000127445@PIN1@19:+:9946079^9947498&9947552^9949111|9946079^9949111
ENSG00000064607	SUGP2	19	-	19101959-19104446	19104447-19104549	19104550-19105174	Inclusion	0.801771	0.907812	0.106041	10.9301	0.000946121	0.0765147	ENSG00000064607@SUGP2@19:-:19101959^19104446&19104550^19105174|19101959^19105174
ENSG00000251022	THAP9-AS1	4	-	83816928-83819141	83819142-83819215	83819216-83821229	Inclusion	0.864888	0.970728	0.105841	17.8601	2.37753e-05	0.00311139	ENSG00000251022@THAP9-AS1@4:-:83816928^83819141&83819216^83821229|83816928^83821229
ENSG00000151923	TIAL1	10	-	121339523-121339982	121339983-121340050	121340051-121341433	Inclusion	0.072056	0.177794	0.105738	46.636	8.54766e-12	3.18751e-09	ENSG00000151923@TIAL1@10:-:121339523^121339982&121340051^121341433|121339523^121341433
ENSG00000162819	BROX	1	+	222886285-222889025	222889026-222889142	222889143-222892266	Inclusion	0.863127	0.968224	0.105097	25.1986	5.17189e-07	9.68809e-05	ENSG00000162819@BROX@1:+:222886285^222889025&222889143^222892266|222886285^222892266
ENSG00000136536	2019-03-07	2	+	160619505-160621136	160621137-160621185	160621186-160623794	Inclusion	0.886141	0.990997	0.104857	78.4991	8.00335e-19	6.1396e-16	ENSG00000136536@MARCH7@2:+:160619505^160621136&160621186^160623794|160619505^160623794
ENSG00000168958	MFF	2	+	228193506-228194321	228194322-228194499	228194500-228195341	Inclusion	0.0913294	0.195744	0.104415	17.1369	3.47806e-05	0.0043808	ENSG00000168958@MFF@2:+:228193506^228194321&228194500^228195341|228193506^228195341
ENSG00000145216	FIP1L1	4	+	54257307-54257596	54257597-54257665	54257666-54265896	Inclusion	0.425609	0.529468	0.10386	16.3769	5.19146e-05	0.00622732	ENSG00000145216@FIP1L1@4:+:54257307^54257596&54257666^54265896|54257307^54265896
ENSG00000137776	SLTM	15	-	59193487-59204761	59204762-59204809	59204810-59209133	Inclusion	0.824592	0.928308	0.103716	15.2871	9.23436e-05	0.0101892	ENSG00000137776@SLTM@15:-:59193487^59204761&59204810^59209133|59193487^59209133
ENSG00000141759	TXNL4A	18	-	77737702-77746601	77746602-77746750	77746751-77748239	Inclusion	0.10929	0.211644	0.102354	53.408	2.70988e-13	1.19604e-10	ENSG00000141759@TXNL4A@18:-:77737702^77746601&77746751^77748239|77737702^77748239
ENSG00000111907	TPD52L1	6	+	125569530-125578243	125578244-125578304	125578305-125583979	Inclusion	0.33755	0.439597	0.102047	14.6115	0.000132107	0.0139371	ENSG00000111907@TPD52L1@6:+:125569530^125578243&125578305^125583979|125569530^125583979
ENSG00000205981	DNAJC19	3	-	180703785-180704730	180704731-180704810	180704811-180705810	Inclusion	0.808289	0.909961	0.101672	31.7791	1.72742e-08	4.25508e-06	ENSG00000205981@DNAJC19@3:-:180703785^180704730&180704811^180705810|180703785^180705810
ENSG00000104852	SNRNP70	19	+	49604729-49605370	49605371-49605430	49605431-49607890	Inclusion	0.200729	0.302387	0.101657	53.2344	2.96023e-13	1.30296e-10	ENSG00000104852@SNRNP70@19:+:49604729^49605370&49605431^49607890|49604729^49607890
ENSG00000132716	DCAF8	1	-	160213825-160231074	160231075-160231148	160231149-160231906	Inclusion	0.762034	0.863603	0.101569	13.797	0.00020366	0.0202882	ENSG00000132716@DCAF8@1:-:160213825^160231074&160231149^160231906|160213825^160231906
ENSG00000162290	DCP1A	3	-	53326858-53338206	53338207-53338320	53338321-53346270	Inclusion	0.889772	0.990196	0.100424	12.6272	0.000380181	0.0350579	ENSG00000162290@DCP1A@3:-:53326858^53338206&53338321^53346270|53326858^53346270
ENSG00000182718	ANXA2	15	-	60678286-60689456	60689457-60689537	60689538-60690141	Inclusion	0.053953	0.15424	0.100287	2300.09	0	0	ENSG00000182718@ANXA2@15:-:60678286^60689456&60689538^60690141|60678286^60690141
ENSG00000104852	SNRNP70	19	+	49604729-49605370	49605371-49605442	49605443-49607890	Inclusion	0.198931	0.298946	0.100015	51.5557	6.95943e-13	2.97385e-10	ENSG00000104852@SNRNP70@19:+:49604729^49605370&49605443^49607890|49604729^49607890
ENSG00000146872	TLK2	17	+	60600539-60601596	60601597-60601692	60601693-60613530	Unchanged	0.413344	0.42326	0.00991627	0.015673	0.900372	1	ENSG00000146872@TLK2@17:+:60600539^60601596&60601693^60613530|60600539^60613530
ENSG00000150456	N6AMT2	13	-	21306261-21311861	21311862-21311944	21311945-21331593	Unchanged	0.744704	0.754614	0.00990959	0.00242449	0.960729	1	ENSG00000150456@N6AMT2@13:-:21306261^21311861&21311945^21331593|21306261^21331593
ENSG00000148737	TCF7L2	10	+	114917829-114918425	114918426-114918476	114918477-114920377	Unchanged	0.770176	0.780016	0.00983981	0.0796851	0.777725	1	ENSG00000148737@TCF7L2@10:+:114917829^114918425&114918477^114920377|114917829^114920377
ENSG00000175224	ATG13	11	+	46639926-46651594	46651595-46651650	46651651-46665828	Unchanged	0.844638	0.854472	0.00983351	0.10896	0.741331	1	ENSG00000175224@ATG13@11:+:46639926^46651594&46651651^46665828|46639926^46665828
ENSG00000254093	PINX1	8	-	10623427-10677702	10677703-10677779	10677780-10683661	Unchanged	0.726487	0.736252	0.00976535	0.0461263	0.829946	1	ENSG00000254093@PINX1@8:-:10623427^10677702&10677780^10683661|10623427^10683661
ENSG00000141644	MBD1	18	-	47799326-47799703	47799704-47799841	47799842-47799933	Unchanged	0.848284	0.857971	0.00968734	0.0717276	0.788838	1	ENSG00000141644@MBD1@18:-:47799326^47799703&47799842^47799933|47799326^47799933
ENSG00000100416	TRMU	22	+	46751486-46751886	46751887-46751969	46751970-46752738	Unchanged	0.826411	0.836083	0.00967245	0.00413615	0.948721	1	ENSG00000100416@TRMU@22:+:46751486^46751886&46751970^46752738|46751486^46752738
ENSG00000174938	SEZ6L2	16	-	29883848-29884025	29884026-29884064	29884065-29884560	Unchanged	0.572453	0.582088	0.00963485	0.148196	0.700265	1	ENSG00000174938@SEZ6L2@16:-:29883848^29884025&29884065^29884560|29883848^29884560
ENSG00000162433	AK4	1	+	65613349-65613960	65613961-65614235	65614236-65656392	Unchanged	0.693558	0.70312	0.00956204	0.0186615	0.891341	1	ENSG00000162433@AK4@1:+:65613349^65613960&65614236^65656392|65613349^65656392
ENSG00000143514	TP53BP2	1	-	224002056-224005907	224005908-224006039	224006040-224008921	Unchanged	0.108147	0.117649	0.00950232	0.0468133	0.828704	1	ENSG00000143514@TP53BP2@1:-:224002056^224005907&224006040^224008921|224002056^224008921
ENSG00000135778	NTPCR	1	+	233086491-233091302	233091303-233091465	233091466-233092092	Unchanged	0.775825	0.785278	0.00945352	0.035056	0.851478	1	ENSG00000135778@NTPCR@1:+:233086491^233091302&233091466^233092092|233086491^233092092
ENSG00000100325	ASCC2	22	-	30228332-30230477	30230478-30230539	30230540-30234166	Unchanged	0.605252	0.614689	0.00943664	0.00665595	0.934978	1	ENSG00000100325@ASCC2@22:-:30228332^30230477&30230540^30234166|30228332^30234166
ENSG00000131748	STARD3	17	+	37814776-37814961	37814962-37815073	37815074-37815303	Unchanged	0.861841	0.871229	0.00938828	0.0602184	0.806151	1	ENSG00000131748@STARD3@17:+:37814776^37814961&37815074^37815303|37814776^37815303
ENSG00000145782	ATG12	5	-	115173462-115176193	115176194-115176309	115176310-115176514	Unchanged	0.623634	0.63287	0.0092366	0.0176752	0.894234	1	ENSG00000145782@ATG12@5:-:115173462^115176193&115176310^115176514|115173462^115176514
ENSG00000116957	TBCE	1	+	235543465-235564817	235564818-235564902	235564903-235577747	Unchanged	0.805006	0.814161	0.0091547	0.00157107	0.968383	1	ENSG00000116957@TBCE@1:+:235543465^235564817&235564903^235577747|235543465^235577747
ENSG00000177426	TGIF1	18	+	3450069-3450322	3450323-3450503	3450504-3456351	Unchanged	0.726692	0.735834	0.00914185	0.235703	0.627327	1	ENSG00000177426@TGIF1@18:+:3450069^3450322&3450504^3456351|3450069^3456351
ENSG00000135749	PCNXL2	1	-	233152901-233160891	233160892-233161145	233161146-233190013	Unchanged	0.881918	0.891026	0.0091073	0.0146953	0.903514	1	ENSG00000135749@PCNXL2@1:-:233152901^233160891&233161146^233190013|233152901^233190013
ENSG00000187239	FNBP1	9	-	132671279-132678244	132678245-132678259	132678260-132686122	Unchanged	0.306432	0.315525	0.0090931	0.0734276	0.78641	1	ENSG00000187239@FNBP1@9:-:132671279^132678244&132678260^132686122|132671279^132686122
ENSG00000146112	PPP1R18	6	-	30647167-30652184	30652185-30653823	30653824-30654890	Unchanged	0.868104	0.877026	0.00892279	0.0979356	0.754321	1	ENSG00000146112@PPP1R18@6:-:30647167^30652184&30653824^30654890|30647167^30654890
ENSG00000119979	FAM45A	10	+	120863710-120864275	120864276-120864534	120864535-120864822	Unchanged	0.655462	0.664367	0.00890554	0.053533	0.817026	1	ENSG00000119979@FAM45A@10:+:120863710^120864275&120864535^120864822|120863710^120864822
ENSG00000164649	CDCA7L	7	-	21948126-21951234	21951235-21951369	21951370-21956371	Unchanged	0.737696	0.746507	0.00881108	0.0456295	0.830851	1	ENSG00000164649@CDCA7L@7:-:21948126^21951234&21951370^21956371|21948126^21956371
ENSG00000048052	HDAC9	7	+	18633653-18668972	18668973-18669104	18669105-18674249	Unchanged	0.508791	0.517599	0.00880801	0.00155783	0.968516	1	ENSG00000048052@HDAC9@7:+:18633653^18668972&18669105^18674249|18633653^18674249
ENSG00000148660	CAMK2G	10	-	75583843-75585036	75585037-75585105	75585106-75597225	Unchanged	0.881441	0.890246	0.00880549	0.00173985	0.966729	1	ENSG00000148660@CAMK2G@10:-:75583843^75585036&75585106^75597225|75583843^75597225
ENSG00000143363	PRUNE	1	+	150999804-151001261	151001262-151001420	151001421-151006281	Unchanged	0.758711	0.767512	0.00880022	0.00307889	0.95575	1	ENSG00000143363@PRUNE@1:+:150999804^151001261&151001421^151006281|150999804^151006281
ENSG00000173933	RBM4	11	+	66407595-66410920	66410921-66411611	66411612-66413497	Unchanged	0.79155	0.800349	0.00879888	0.068606	0.793377	1	ENSG00000173933@RBM4@11:+:66407595^66410920&66411612^66413497|66407595^66413497
ENSG00000148737	TCF7L2	10	+	114917829-114919678	114919679-114919751	114919752-114920377	Unchanged	0.51583	0.524613	0.00878324	0.000996164	0.974821	1	ENSG00000148737@TCF7L2@10:+:114917829^114919678&114919752^114920377|114917829^114920377
ENSG00000110321	EIF4G2	11	-	10822635-10823207	10823208-10823321	10823322-10823595	Unchanged	0.880536	0.889291	0.0087553	3.13956	0.0764145	1	ENSG00000110321@EIF4G2@11:-:10822635^10823207&10823322^10823595|10822635^10823595
ENSG00000177119	ANO6	12	+	45610175-45664244	45664245-45664307	45664308-45695796	Unchanged	0.124473	0.133168	0.00869451	0.249682	0.617299	1	ENSG00000177119@ANO6@12:+:45610175^45664244&45664308^45695796|45610175^45695796
ENSG00000112715	VEGFA	6	+	43746656-43748468	43748469-43748591	43748592-43749692	Unchanged	0.114724	0.123397	0.00867305	0.0255265	0.873062	1	ENSG00000112715@VEGFA@6:+:43746656^43748468&43748592^43749692|43746656^43749692
ENSG00000177479	ARIH2	3	+	48960245-48982568	48982569-48982614	48982615-48999044	Unchanged	0.897313	0.905976	0.00866288	0.0109646	0.916605	1	ENSG00000177479@ARIH2@3:+:48960245^48982568&48982615^48999044|48960245^48999044
ENSG00000117226	GBP3	1	-	89481098-89485808	89485809-89485894	89485895-89486214	Unchanged	0.358415	0.367029	0.00861385	0.354281	0.5517	1	ENSG00000117226@GBP3@1:-:89481098^89485808&89485895^89486214|89481098^89486214
ENSG00000152683	SLC30A6	2	+	32419053-32422412	32422413-32422461	32422462-32422775	Unchanged	0.781377	0.789982	0.00860484	0.00229503	0.961791	1	ENSG00000152683@SLC30A6@2:+:32419053^32422412&32422462^32422775|32419053^32422775
ENSG00000160752	FDPS	1	+	155278757-155279543	155279544-155279756	155279757-155279833	Unchanged	0.113348	0.121741	0.0083931	4.71848e-05	0.994519	1	ENSG00000160752@FDPS@1:+:155278757^155279543&155279757^155279833|155278757^155279833
ENSG00000134717	BTF3L4	1	+	52522052-52525506	52525507-52525573	52525574-52530496	Unchanged	0.893373	0.90173	0.0083571	0.330626	0.565291	1	ENSG00000134717@BTF3L4@1:+:52522052^52525506&52525574^52530496|52522052^52530496
ENSG00000123349	PFDN5	12	+	53689424-53690213	53690214-53690335	53690336-53691633	Unchanged	0.167084	0.175335	0.00825048	0.00891318	0.924784	1	ENSG00000123349@PFDN5@12:+:53689424^53690213&53690336^53691633|53689424^53691633
ENSG00000162591	MEGF6	1	-	3407524-3409202	3409203-3409331	3409332-3410334	Unchanged	0.851575	0.859766	0.0081904	0.887461	0.346166	1	ENSG00000162591@MEGF6@1:-:3407524^3409202&3409332^3410334|3407524^3410334
ENSG00000139350	NEDD1	12	+	97301403-97301479	97301480-97301634	97301635-97303529	Unchanged	0.869644	0.877721	0.00807721	0.00100389	0.974724	1	ENSG00000139350@NEDD1@12:+:97301403^97301479&97301635^97303529|97301403^97303529
ENSG00000154889	MPPE1	18	-	11897356-11897524	11897525-11897619	11897620-11906201	Unchanged	0.415966	0.423994	0.00802811	0.0104694	0.918503	1	ENSG00000154889@MPPE1@18:-:11897356^11897524&11897620^11906201|11897356^11906201
ENSG00000159216	RUNX1	21	-	36171760-36206706	36206707-36206898	36206899-36231770	Unchanged	0.803563	0.811578	0.00801458	0.123393	0.725383	1	ENSG00000159216@RUNX1@21:-:36171760^36206706&36206899^36231770|36171760^36231770
ENSG00000062194	GPBP1	5	+	56531860-56532939	56532940-56532999	56533000-56542126	Unchanged	0.222691	0.230694	0.00800286	0.230673	0.631025	1	ENSG00000062194@GPBP1@5:+:56531860^56532939&56533000^56542126|56531860^56542126
ENSG00000037757	MRI1	19	+	13875924-13876767	13876768-13876943	13876944-13879172	Unchanged	0.692426	0.700413	0.00798761	0.00882199	0.925168	1	ENSG00000037757@MRI1@19:+:13875924^13876767&13876944^13879172|13875924^13879172
ENSG00000110455	ACCS	11	+	44102871-44103614	44103615-44103742	44103743-44104718	Unchanged	0.118349	0.126274	0.00792496	0.00185826	0.965616	1	ENSG00000110455@ACCS@11:+:44102871^44103614&44103743^44104718|44102871^44104718
ENSG00000254004	ZNF260	19	-	37006602-37016056	37016057-37016275	37016276-37019120	Unchanged	0.878506	0.886427	0.00792095	0.0232451	0.878822	1	ENSG00000254004@ZNF260@19:-:37006602^37016056&37016276^37019120|37006602^37019120
ENSG00000272030	RP1-178F15.4	1	-	153604717-153605511	153605512-153605633	153605634-153606433	Unchanged	0.220564	0.228483	0.00791891	0.285203	0.593311	1	ENSG00000272030@RP1-178F15.4@1:-:153604717^153605511&153605634^153606433|153604717^153606433
ENSG00000100350	FOXRED2	22	-	36897455-36900144	36900145-36900414	36900415-36900561	Unchanged	0.856951	0.864795	0.00784368	0.000179227	0.989319	1	ENSG00000100350@FOXRED2@22:-:36897455^36900144&36900415^36900561|36897455^36900561
ENSG00000143537	ADAM15	1	+	155032820-155033238	155033239-155033308	155033309-155034720	Unchanged	0.796974	0.804804	0.00782956	0.0634572	0.801113	1	ENSG00000143537@ADAM15@1:+:155032820^155033238&155033309^155034720|155032820^155034720
ENSG00000100503	NIN	14	-	51230683-51233024	51233025-51233114	51233115-51233497	Unchanged	0.888037	0.895761	0.00772406	0.0229058	0.879702	1	ENSG00000100503@NIN@14:-:51230683^51233024&51233115^51233497|51230683^51233497
ENSG00000186020	ZNF529	19	-	37039225-37042778	37042779-37042879	37042880-37045571	Unchanged	0.10376	0.111394	0.00763446	0.00120796	0.972275	1	ENSG00000186020@ZNF529@19:-:37039225^37042778&37042880^37045571|37039225^37045571
ENSG00000177663	IL17RA	22	+	17586493-17586742	17586743-17586844	17586845-17588616	Unchanged	0.833711	0.841322	0.00761085	0.0960916	0.756571	1	ENSG00000177663@IL17RA@22:+:17586493^17586742&17586845^17588616|17586493^17588616
ENSG00000197712	FAM114A1	4	+	38870168-38879691	38879692-38880047	38880048-38893363	Unchanged	0.898027	0.905623	0.00759622	0.176617	0.674297	1	ENSG00000197712@FAM114A1@4:+:38870168^38879691&38880048^38893363|38870168^38893363
ENSG00000143344	RGL1	1	+	183605637-183666537	183666538-183666647	183666648-183711260	Unchanged	0.28952	0.297116	0.00759608	0.00177304	0.966413	1	ENSG00000143344@RGL1@1:+:183605637^183666537&183666648^183711260|183605637^183711260
ENSG00000118007	STAG1	3	-	136261038-136287606	136287607-136287703	136287704-136323150	Unchanged	0.877722	0.885163	0.00744182	0.0704299	0.790712	1	ENSG00000118007@STAG1@3:-:136261038^136287606&136287704^136323150|136261038^136323150
ENSG00000140105	WARS	14	-	100828259-100841619	100841620-100841743	100841744-100842596	Unchanged	0.507463	0.514884	0.0074204	0.00675007	0.93452	1	ENSG00000140105@WARS@14:-:100828259^100841619&100841744^100842596|100828259^100842596
ENSG00000037757	MRI1	19	+	13875924-13876767	13876768-13876879	13876880-13879172	Unchanged	0.604186	0.611439	0.00725283	0.00150495	0.969055	1	ENSG00000037757@MRI1@19:+:13875924^13876767&13876880^13879172|13875924^13879172
ENSG00000104164	BLOC1S6	15	+	45879724-45895297	45895298-45895385	45895386-45897625	Unchanged	0.834025	0.84107	0.00704479	0.104368	0.746649	1	ENSG00000104164@BLOC1S6@15:+:45879724^45895297&45895386^45897625|45879724^45897625
ENSG00000158863	FAM160B2	8	+	21946810-21947271	21947272-21947365	21947366-21951950	Unchanged	0.100522	0.107552	0.00702925	0.0458333	0.830479	1	ENSG00000158863@FAM160B2@8:+:21946810^21947271&21947366^21951950|21946810^21951950
ENSG00000105136	ZNF419	19	+	58002966-58003480	58003481-58003579	58003580-58004223	Unchanged	0.617003	0.624008	0.00700457	0.000778031	0.977747	1	ENSG00000105136@ZNF419@19:+:58002966^58003480&58003580^58004223|58002966^58004223
ENSG00000163702	IL17RC	3	+	9974388-9974503	9974504-9974542	9974543-9974636	Unchanged	0.57537	0.582303	0.0069331	0.000106532	0.991765	1	ENSG00000163702@IL17RC@3:+:9974388^9974503&9974543^9974636|9974388^9974636
ENSG00000256594	RP11-705C15.2	12	+	9808576-9809163	9809164-9809293	9809294-9809516	Unchanged	0.107849	0.114717	0.00686787	0.00884791	0.925059	1	ENSG00000256594@RP11-705C15.2@12:+:9808576^9809163&9809294^9809516|9808576^9809516
ENSG00000169255	B3GALNT1	3	-	160804577-160807731	160807732-160807850	160807851-160818926	Unchanged	0.149526	0.156373	0.0068472	0.0203031	0.886694	1	ENSG00000169255@B3GALNT1@3:-:160804577^160807731&160807851^160818926|160804577^160818926
ENSG00000197535	MYO5A	15	-	52632592-52635313	52635314-52635394	52635395-52638557	Unchanged	0.610015	0.616853	0.00683805	0.000756482	0.978058	1	ENSG00000197535@MYO5A@15:-:52632592^52635313&52635395^52638557|52632592^52638557
ENSG00000166526	ZNF3	7	-	99675057-99677158	99677159-99677279	99677280-99679257	Unchanged	0.817596	0.824405	0.00680846	0.000480643	0.982509	1	ENSG00000166526@ZNF3@7:-:99675057^99677158&99677280^99679257|99675057^99679257
ENSG00000182534	MXRA7	17	-	74676962-74679928	74679929-74680009	74680010-74681153	Unchanged	0.1584	0.165183	0.0067831	0.758379	0.383836	1	ENSG00000182534@MXRA7@17:-:74676962^74679928&74680010^74681153|74676962^74681153
ENSG00000137764	MAP2K5	15	+	67995747-68020253	68020254-68020283	68020284-68040568	Unchanged	0.835203	0.841951	0.00674799	0.0902804	0.763821	1	ENSG00000137764@MAP2K5@15:+:67995747^68020253&68020284^68040568|67995747^68040568
ENSG00000123349	PFDN5	12	+	53689424-53690237	53690238-53690335	53690336-53691633	Unchanged	0.173049	0.179764	0.0067148	0.00854795	0.926336	1	ENSG00000123349@PFDN5@12:+:53689424^53690237&53690336^53691633|53689424^53691633
ENSG00000112282	MED23	6	-	131931387-131936463	131936464-131936481	131936482-131937046	Unchanged	0.210073	0.216681	0.00660829	0.00476179	0.944985	1	ENSG00000112282@MED23@6:-:131931387^131936463&131936482^131937046|131931387^131937046
ENSG00000256594	RP11-705C15.2	12	+	9808576-9809163	9809164-9809245	9809246-9809516	Unchanged	0.130742	0.13729	0.00654754	0.000876194	0.976386	1	ENSG00000256594@RP11-705C15.2@12:+:9808576^9809163&9809246^9809516|9808576^9809516
ENSG00000145431	PDGFC	4	-	157771569-157782580	157782581-157782641	157782642-157891937	Unchanged	0.134644	0.14113	0.00648602	0.00116314	0.972794	1	ENSG00000145431@PDGFC@4:-:157771569^157782580&157782642^157891937|157771569^157891937
ENSG00000080345	RIF1	2	+	152324661-152324987	152324988-152325065	152325066-152325154	Unchanged	0.593292	0.599751	0.00645924	0.0185527	0.891657	1	ENSG00000080345@RIF1@2:+:152324661^152324987&152325066^152325154|152324661^152325154
ENSG00000143303	RRNAD1	1	+	156703313-156703800	156703801-156703844	156703845-156705516	Unchanged	0.516869	0.523148	0.00627946	0.000431032	0.983436	1	ENSG00000143303@RRNAD1@1:+:156703313^156703800&156703845^156705516|156703313^156705516
ENSG00000119950	MXI1	10	+	111988080-112004585	112004586-112004631	112004632-112038937	Unchanged	0.891819	0.898011	0.00619161	0.00457169	0.946093	1	ENSG00000119950@MXI1@10:+:111988080^112004585&112004632^112038937|111988080^112038937
ENSG00000105426	PTPRS	19	-	5218544-5218797	5218798-5218809	5218810-5219320	Unchanged	0.809753	0.815837	0.00608399	0.0409442	0.839646	1	ENSG00000105426@PTPRS@19:-:5218544^5218797&5218810^5219320|5218544^5219320
ENSG00000168785	TSPAN5	4	-	99403327-99407888	99407889-99408035	99408036-99428828	Unchanged	0.850701	0.856699	0.00599784	0.0348224	0.851968	1	ENSG00000168785@TSPAN5@4:-:99403327^99407888&99408036^99428828|99403327^99428828
ENSG00000122376	FAM35A	10	+	88930732-88935645	88935646-88935852	88935853-88939831	Unchanged	0.73701	0.742997	0.00598712	0.00892242	0.924745	1	ENSG00000122376@FAM35A@10:+:88930732^88935645&88935853^88939831|88930732^88939831
ENSG00000068745	IP6K2	3	-	48731674-48732126	48732127-48732257	48732258-48732522	Unchanged	0.289835	0.295726	0.00589133	0.0172877	0.895393	1	ENSG00000068745@IP6K2@3:-:48731674^48732126&48732258^48732522|48731674^48732522
ENSG00000130723	PRRC2B	9	+	134349112-134349840	134349841-134351922	134351923-134353130	Unchanged	0.770135	0.776001	0.00586634	0.0205463	0.886022	1	ENSG00000130723@PRRC2B@9:+:134349112^134349840&134351923^134353130|134349112^134353130
ENSG00000095906	NUBP2	16	+	1836657-1836757	1836758-1836956	1836957-1837677	Unchanged	0.568738	0.574543	0.00580435	0.121403	0.727518	1	ENSG00000095906@NUBP2@16:+:1836657^1836757&1836957^1837677|1836657^1837677
ENSG00000204427	ABHD16A	6	-	31668806-31669850	31669851-31669907	31669908-31670926	Unchanged	0.820322	0.82609	0.00576818	0.0112155	0.915659	1	ENSG00000204427@ABHD16A@6:-:31668806^31669850&31669908^31670926|31668806^31670926
ENSG00000198492	YTHDF2	1	+	29064851-29068914	29068915-29070498	29070499-29095440	Unchanged	0.890533	0.896243	0.00571005	0.145091	0.703271	1	ENSG00000198492@YTHDF2@1:+:29064851^29068914&29070499^29095440|29064851^29095440
ENSG00000161249	DMKN	19	-	35990932-35991279	35991280-35991321	35991322-35991434	Unchanged	0.223908	0.229617	0.00570864	0.0860179	0.769302	1	ENSG00000161249@DMKN@19:-:35990932^35991279&35991322^35991434|35990932^35991434
ENSG00000134030	CTIF	18	+	46065684-46066128	46066129-46066202	46066203-46145908	Unchanged	0.234895	0.240507	0.00561198	0.0093364	0.923024	1	ENSG00000134030@CTIF@18:+:46065684^46066128&46066203^46145908|46065684^46145908
ENSG00000103148	NPRL3	16	-	169255-174935	174936-175072	175073-180520	Unchanged	0.200833	0.206388	0.00555506	0.0113009	0.91534	1	ENSG00000103148@NPRL3@16:-:169255^174935&175073^180520|169255^180520
ENSG00000196535	MYO18A	17	-	27449272-27464033	27464034-27464102	27464103-27467357	Unchanged	0.324359	0.329852	0.00549331	0.0694833	0.792091	1	ENSG00000196535@MYO18A@17:-:27449272^27464033&27464103^27467357|27449272^27467357
ENSG00000119688	ABCD4	14	-	74766379-74766852	74766853-74766971	74766972-74769577	Unchanged	0.84367	0.848996	0.00532621	0.0115706	0.914339	1	ENSG00000119688@ABCD4@14:-:74766379^74766852&74766972^74769577|74766379^74769577
ENSG00000173166	RAPH1	2	-	204326649-204334961	204334962-204335036	204335037-204354306	Unchanged	0.18535	0.190665	0.00531448	0.151414	0.697188	1	ENSG00000173166@RAPH1@2:-:204326649^204334961&204335037^204354306|204326649^204354306
ENSG00000144306	SCRN3	2	+	175260546-175262063	175262064-175262132	175262133-175263002	Unchanged	0.106819	0.112089	0.00526981	0.00461318	0.945849	1	ENSG00000144306@SCRN3@2:+:175260546^175262063&175262133^175263002|175260546^175263002
ENSG00000184465	WDR27	6	-	170062521-170063658	170063659-170063745	170063746-170064261	Unchanged	0.352793	0.357955	0.00516151	0.0129342	0.909453	1	ENSG00000184465@WDR27@6:-:170062521^170063658&170063746^170064261|170062521^170064261
ENSG00000103495	MAZ	16	+	29820063-29820860	29820861-29821085	29821086-29821397	Unchanged	0.159681	0.164841	0.00516042	0.0191913	0.889819	1	ENSG00000103495@MAZ@16:+:29820063^29820860&29821086^29821397|29820063^29821397
ENSG00000259431	THTPA	14	+	24025553-24025951	24025952-24026248	24026249-24027903	Unchanged	0.291355	0.296507	0.00515123	0.0126393	0.910487	1	ENSG00000259431@THTPA@14:+:24025553^24025951&24026249^24027903|24025553^24027903
ENSG00000141258	SGSM2	17	+	2268636-2270564	2270565-2270699	2270700-2274555	Unchanged	0.311385	0.316517	0.00513271	0.0116454	0.914064	1	ENSG00000141258@SGSM2@17:+:2268636^2270564&2270700^2274555|2268636^2274555
ENSG00000174718	KIAA1551	12	+	32113806-32123122	32123123-32123290	32123291-32133811	Unchanged	0.893024	0.898127	0.00510356	0.00803701	0.928566	1	ENSG00000174718@KIAA1551@12:+:32113806^32123122&32123291^32133811|32113806^32133811
ENSG00000117153	KLHL12	1	-	202861788-202862366	202862367-202862553	202862554-202863311	Unchanged	0.855399	0.860494	0.00509505	0.00935765	0.922937	1	ENSG00000117153@KLHL12@1:-:202861788^202862366&202862554^202863311|202861788^202863311
ENSG00000130023	ERMARD	6	+	170151760-170153382	170153383-170153468	170153469-170153959	Unchanged	0.10303	0.108081	0.00505051	0.0421888	0.83726	1	ENSG00000130023@ERMARD@6:+:170151760^170153382&170153469^170153959|170151760^170153959
ENSG00000130023	ERMARD	6	+	170151760-170153412	170153413-170153468	170153469-170153959	Unchanged	0.10303	0.108081	0.00505051	0.0421888	0.83726	1	ENSG00000130023@ERMARD@6:+:170151760^170153412&170153469^170153959|170151760^170153959
ENSG00000114126	TFDP2	3	-	141697525-141712379	141712380-141712427	141712428-141724282	Unchanged	0.863758	0.868778	0.00502032	0.000823723	0.977103	1	ENSG00000114126@TFDP2@3:-:141697525^141712379&141712428^141724282|141697525^141724282
ENSG00000145934	TENM2	5	+	167182198-167302990	167302991-167303200	167303201-167379592	Unchanged	0.872756	0.877775	0.00501877	0.234104	0.628498	1	ENSG00000145934@TENM2@5:+:167182198^167302990&167303201^167379592|167182198^167379592
ENSG00000007237	GAS7	17	-	9862573-9872993	9872994-9873079	9873080-9885120	Unchanged	0.871172	0.876063	0.00489118	0.546919	0.459579	1	ENSG00000007237@GAS7@17:-:9862573^9872993&9873080^9885120|9862573^9885120
ENSG00000157020	SEC13	3	-	10359779-10360822	10360823-10360856	10360857-10362192	Unchanged	0.268069	0.272939	0.00486936	0.0681541	0.794044	1	ENSG00000157020@SEC13@3:-:10359779^10360822&10360857^10362192|10359779^10362192
ENSG00000138380	CARF	2	+	203782767-203806582	203806583-203806703	203806704-203817281	Unchanged	0.801497	0.806318	0.00482064	0.00896981	0.924546	1	ENSG00000138380@CARF@2:+:203782767^203806582&203806704^203817281|203782767^203817281
ENSG00000169905	TOR1AIP2	1	-	179821947-179834570	179834571-179834989	179834990-179846373	Unchanged	0.809702	0.814457	0.0047552	8.4792e-05	0.992653	1	ENSG00000169905@TOR1AIP2@1:-:179821947^179834570&179834990^179846373|179821947^179846373
ENSG00000110514	MADD	11	+	47346129-47348288	47348289-47348358	47348359-47350208	Unchanged	0.88261	0.887352	0.00474212	0.00582771	0.939149	1	ENSG00000110514@MADD@11:+:47346129^47348288&47348359^47350208|47346129^47350208
ENSG00000163322	FAM175A	4	-	84390305-84391355	84391356-84391549	84391550-84397795	Unchanged	0.887523	0.892255	0.00473252	0.035229	0.851117	1	ENSG00000163322@FAM175A@4:-:84390305^84391355&84391550^84397795|84390305^84397795
ENSG00000166004	KIAA1731	11	+	93454579-93455119	93455120-93455216	93455217-93456206	Unchanged	0.833315	0.83801	0.00469507	0.00020383	0.988609	1	ENSG00000166004@KIAA1731@11:+:93454579^93455119&93455217^93456206|93454579^93456206
ENSG00000083168	KAT6A	8	-	41906821-41907137	41907138-41907225	41907226-41909418	Unchanged	0.181762	0.186414	0.00465273	0.00629294	0.936772	1	ENSG00000083168@KAT6A@8:-:41906821^41907137&41907226^41909418|41906821^41909418
ENSG00000112715	VEGFA	6	+	43746656-43748468	43748469-43748522	43748523-43749692	Unchanged	0.140134	0.144686	0.00455257	0.00043173	0.983423	1	ENSG00000112715@VEGFA@6:+:43746656^43748468&43748523^43749692|43746656^43749692
ENSG00000007541	PIGQ	16	+	630973-632247	632248-632309	632310-632882	Unchanged	0.78509	0.789633	0.00454304	0.178676	0.672513	1	ENSG00000007541@PIGQ@16:+:630973^632247&632310^632882|630973^632882
ENSG00000136932	C9orf156	9	-	100675841-100678445	100678446-100678620	100678621-100684699	Unchanged	0.757722	0.762211	0.00448859	0.01816	0.892802	1	ENSG00000136932@C9orf156@9:-:100675841^100678445&100678621^100684699|100675841^100684699
ENSG00000179950	PUF60	8	-	144900705-144902835	144902836-144902886	144902887-144903766	Unchanged	0.701904	0.706384	0.00447994	0.0412447	0.839066	1	ENSG00000179950@PUF60@8:-:144900705^144902835&144902887^144903766|144900705^144903766
ENSG00000186283	TOR3A	1	+	179052189-179054762	179054763-179055028	179055029-179057045	Unchanged	0.885891	0.890325	0.00443408	0.000834282	0.976957	1	ENSG00000186283@TOR3A@1:+:179052189^179054762&179055029^179057045|179052189^179057045
ENSG00000180198	RCC1	1	+	28856452-28857034	28857035-28857127	28857128-28858314	Unchanged	0.210783	0.215036	0.00425294	3.72256e-05	0.995132	1	ENSG00000180198@RCC1@1:+:28856452^28857034&28857128^28858314|28856452^28858314
ENSG00000174652	ZNF266	19	-	9530895-9544740	9544741-9544911	9544912-9545473	Unchanged	0.563907	0.567937	0.00402996	0.024293	0.876142	1	ENSG00000174652@ZNF266@19:-:9530895^9544740&9544912^9545473|9530895^9545473
ENSG00000214174	AMZ2P1	17	-	62969046-62969359	62969360-62969635	62969636-62970672	Unchanged	0.832161	0.836111	0.00395028	0.0204939	0.886166	1	ENSG00000214174@AMZ2P1@17:-:62969046^62969359&62969636^62970672|62969046^62970672
ENSG00000112983	BRD8	5	-	137503768-137504158	137504159-137504377	137504378-137504910	Unchanged	0.73476	0.738592	0.00383227	0.00482477	0.944623	1	ENSG00000112983@BRD8@5:-:137503768^137504158&137504378^137504910|137503768^137504910
ENSG00000196843	ARID5A	2	+	97213255-97215057	97215058-97215196	97215197-97215489	Unchanged	0.519671	0.523483	0.00381265	0.0779396	0.780109	1	ENSG00000196843@ARID5A@2:+:97213255^97215057&97215197^97215489|97213255^97215489
ENSG00000029364	SLC39A9	14	+	69890920-69908785	69908786-69908983	69908984-69919957	Unchanged	0.879224	0.882949	0.00372528	0.0360344	0.849445	1	ENSG00000029364@SLC39A9@14:+:69890920^69908785&69908984^69919957|69890920^69919957
ENSG00000144724	PTPRG	3	+	62204658-62216898	62216899-62216985	62216986-62229480	Unchanged	0.176001	0.1796	0.00359973	0.0335157	0.854741	1	ENSG00000144724@PTPRG@3:+:62204658^62216898&62216986^62229480|62204658^62229480
ENSG00000168591	TMUB2	17	+	42266668-42266778	42266779-42266956	42266957-42267868	Unchanged	0.845798	0.849347	0.00354848	0.00546299	0.94108	1	ENSG00000168591@TMUB2@17:+:42266668^42266778&42266957^42267868|42266668^42267868
ENSG00000175224	ATG13	11	+	46639441-46639874	46639875-46639925	46639926-46651594	Unchanged	0.224091	0.22754	0.00344967	0.0106872	0.917662	1	ENSG00000175224@ATG13@11:+:46639441^46639874&46639926^46651594|46639441^46651594
ENSG00000141552	ANAPC11	17	+	79849710-79851427	79851428-79851490	79851491-79852342	Unchanged	0.705065	0.708475	0.00340956	0.00743404	0.931291	1	ENSG00000141552@ANAPC11@17:+:79849710^79851427&79851491^79852342|79849710^79852342
ENSG00000113712	CSNK1A1	5	-	148892773-148897356	148897357-148897440	148897441-148899852	Unchanged	0.112964	0.116373	0.00340887	0.0974177	0.754951	1	ENSG00000113712@CSNK1A1@5:-:148892773^148897356&148897441^148899852|148892773^148899852
ENSG00000168591	TMUB2	17	+	42266668-42266791	42266792-42266956	42266957-42267868	Unchanged	0.844316	0.84766	0.0033442	0.00381393	0.950756	1	ENSG00000168591@TMUB2@17:+:42266668^42266791&42266957^42267868|42266668^42267868
ENSG00000136068	FLNB	3	+	58124257-58127584	58127585-58127656	58127657-58128376	Unchanged	0.787627	0.790915	0.00328754	0.000430911	0.983438	1	ENSG00000136068@FLNB@3:+:58124257^58127584&58127657^58128376|58124257^58128376
ENSG00000135392	DNAJC14	12	-	56222499-56223272	56223273-56223420	56223421-56224479	Unchanged	0.764133	0.767397	0.00326359	0.00697791	0.933427	1	ENSG00000135392@DNAJC14@12:-:56222499^56223272&56223421^56224479|56222499^56224479
ENSG00000136813	KIAA0368	9	-	114213836-114235176	114235177-114235280	114235281-114246264	Unchanged	0.80931	0.812542	0.00323195	0.0186703	0.891316	1	ENSG00000136813@KIAA0368@9:-:114213836^114235176&114235281^114246264|114213836^114246264
ENSG00000133943	C14orf159	14	+	91580628-91611564	91611565-91611657	91611658-91623982	Unchanged	0.120736	0.1239	0.00316456	0.00427171	0.947889	1	ENSG00000133943@C14orf159@14:+:91580628^91611564&91611658^91623982|91580628^91623982
ENSG00000129187	DCTD	4	-	183836729-183837571	183837572-183837692	183837693-183838463	Unchanged	0.232302	0.235449	0.00314732	0.000359761	0.984867	1	ENSG00000129187@DCTD@4:-:183836729^183837571&183837693^183838463|183836729^183838463
ENSG00000101966	XIAP	X	+	122993756-123019480	123019481-123020389	123020390-123022468	Unchanged	0.892857	0.895977	0.0031198	0.00699898	0.933327	1	ENSG00000101966@XIAP@X:+:122993756^123019480&123020390^123022468|122993756^123022468
ENSG00000130818	ZNF426	19	-	9640313-9641660	9641661-9641743	9641744-9643520	Unchanged	0.897752	0.900857	0.00310532	0.0422336	0.837175	1	ENSG00000130818@ZNF426@19:-:9640313^9641660&9641744^9643520|9640313^9643520
ENSG00000166913	YWHAB	20	+	43514528-43516185	43516186-43516383	43516384-43530171	Unchanged	0.100355	0.103405	0.00304949	0.122909	0.725901	1	ENSG00000166913@YWHAB@20:+:43514528^43516185&43516384^43530171|43514528^43530171
ENSG00000110497	AMBRA1	11	-	46529921-46534276	46534277-46534363	46534364-46563494	Unchanged	0.637155	0.640131	0.00297607	0.198877	0.655629	1	ENSG00000110497@AMBRA1@11:-:46529921^46534276&46534364^46563494|46529921^46563494
ENSG00000116750	UCHL5	1	-	192993077-192997004	192997005-192997085	192997086-192997214	Unchanged	0.119205	0.122127	0.00292189	0.00738275	0.931528	1	ENSG00000116750@UCHL5@1:-:192993077^192997004&192997086^192997214|192993077^192997214
ENSG00000169193	CCDC126	7	+	23637671-23643704	23643705-23643898	23643899-23650789	Unchanged	0.336724	0.33963	0.00290532	0.000245942	0.987488	1	ENSG00000169193@CCDC126@7:+:23637671^23643704&23643899^23650789|23637671^23650789
ENSG00000114982	KANSL3	2	-	97285282-97285408	97285409-97285499	97285500-97297048	Unchanged	0.888793	0.891694	0.00290069	0.000666744	0.9794	1	ENSG00000114982@KANSL3@2:-:97285282^97285408&97285500^97297048|97285282^97297048
ENSG00000164548	TRA2A	7	-	23561460-23561739	23561740-23562051	23562052-23571407	Unchanged	0.101366	0.104183	0.00281707	0.00739264	0.931482	1	ENSG00000164548@TRA2A@7:-:23561460^23561739&23562052^23571407|23561460^23571407
ENSG00000103148	NPRL3	16	-	162775-180520	180521-180590	180591-188148	Unchanged	0.855629	0.858413	0.00278404	0.0123473	0.911523	1	ENSG00000103148@NPRL3@16:-:162775^180520&180591^188148|162775^188148
ENSG00000091009	RBM27	5	+	145616996-145631273	145631274-145631438	145631439-145634505	Unchanged	0.696552	0.699305	0.00275279	0.000319253	0.985744	1	ENSG00000091009@RBM27@5:+:145616996^145631273&145631439^145634505|145616996^145634505
ENSG00000162066	AMDHD2	16	+	2571125-2577561	2577562-2577616	2577617-2577773	Unchanged	0.809943	0.812604	0.00266094	0.00175166	0.966616	1	ENSG00000162066@AMDHD2@16:+:2571125^2577561&2577617^2577773|2571125^2577773
ENSG00000259784	ATP6C	16	+	2571125-2577561	2577562-2577616	2577617-2577773	Unchanged	0.809943	0.812604	0.00266094	0.00175166	0.966616	1	ENSG00000259784@ATP6C@16:+:2571125^2577561&2577617^2577773|2571125^2577773
ENSG00000107331	ABCA2	9	-	139917505-139918289	139918290-139918292	139918293-139918594	Unchanged	0.899653	0.902308	0.00265503	0.000374266	0.984565	1	ENSG00000107331@ABCA2@9:-:139917505^139918289&139918293^139918594|139917505^139918594
ENSG00000087460	GNAS	20	+	57470740-57473995	57473996-57474040	57474041-57478582	Unchanged	0.31379	0.316354	0.00256449	0.100972	0.750666	1	ENSG00000087460@GNAS@20:+:57470740^57473995&57474041^57478582|57470740^57478582
ENSG00000110075	PPP6R3	11	+	68228296-68272612	68272613-68272739	68272740-68286968	Unchanged	0.419404	0.421944	0.00253996	0.000677317	0.979237	1	ENSG00000110075@PPP6R3@11:+:68228296^68272612&68272740^68286968|68228296^68286968
ENSG00000132466	ANKRD17	4	-	74000980-74005247	74005248-74006000	74006001-74007457	Unchanged	0.859285	0.861806	0.0025215	0.00905236	0.924201	1	ENSG00000132466@ANKRD17@4:-:74000980^74005247&74006001^74007457|74000980^74007457
ENSG00000065526	SPEN	1	+	16199632-16202696	16202697-16203173	16203174-16235815	Unchanged	0.858703	0.861015	0.00231218	9.96339e-07	0.999204	1	ENSG00000065526@SPEN@1:+:16199632^16202696&16203174^16235815|16199632^16235815
ENSG00000177479	ARIH2	3	+	48965247-48982568	48982569-48982614	48982615-48999044	Unchanged	0.289314	0.291624	0.00230955	0.0014304	0.969831	1	ENSG00000177479@ARIH2@3:+:48965247^48982568&48982615^48999044|48965247^48999044
ENSG00000060237	WNK1	12	+	971437-980430	980431-980514	980515-987380	Unchanged	0.76773	0.769792	0.00206257	0.00079781	0.977466	1	ENSG00000060237@WNK1@12:+:971437^980430&980515^987380|971437^987380
ENSG00000148516	ZEB1	10	+	31676196-31676648	31676649-31676727	31676728-31749965	Unchanged	0.232666	0.234657	0.00199134	0.00840892	0.926936	1	ENSG00000148516@ZEB1@10:+:31676196^31676648&31676728^31749965|31676196^31749965
ENSG00000101972	STAG2	X	+	123094717-123155216	123155217-123155281	123155282-123156380	Unchanged	0.277552	0.279406	0.00185353	3.13442e-05	0.995533	1	ENSG00000101972@STAG2@X:+:123094717^123155216&123155282^123156380|123094717^123156380
ENSG00000143995	MEIS1	2	+	66795889-66796181	66796182-66796277	66796278-66798377	Unchanged	0.653684	0.655409	0.00172495	0.748133	0.387068	1	ENSG00000143995@MEIS1@2:+:66795889^66796181&66796278^66798377|66795889^66798377
ENSG00000114956	DGUOK	2	+	74154180-74166036	74166037-74166149	74166150-74173845	Unchanged	0.28531	0.287009	0.0016993	1.76612e-05	0.996647	1	ENSG00000114956@DGUOK@2:+:74154180^74166036&74166150^74173845|74154180^74173845
ENSG00000170632	ARMC10	7	+	102727212-102732923	102732924-102733100	102733101-102737723	Unchanged	0.779752	0.78139	0.00163722	0.000378854	0.984471	1	ENSG00000170632@ARMC10@7:+:102727212^102732923&102733101^102737723|102727212^102737723
ENSG00000177337	DLGAP1-AS1	18	+	3594483-3596576	3596577-3596673	3596674-3597173	Unchanged	0.832025	0.833631	0.00160603	0.0497414	0.823514	1	ENSG00000177337@DLGAP1-AS1@18:+:3594483^3596576&3596674^3597173|3594483^3597173
ENSG00000116871	MAP7D1	1	+	36639080-36640498	36640499-36640609	36640610-36641799	Unchanged	0.666437	0.668029	0.00159216	0.00334909	0.953851	1	ENSG00000116871@MAP7D1@1:+:36639080^36640498&36640610^36641799|36639080^36641799
ENSG00000103254	FAM173A	16	+	771942-772083	772084-772134	772135-772308	Unchanged	0.794919	0.796467	0.00154757	0.109041	0.741239	1	ENSG00000103254@FAM173A@16:+:771942^772083&772135^772308|771942^772308
ENSG00000104728	ARHGEF10	8	+	1772280-1791518	1791519-1791602	1791603-1806125	Unchanged	0.858511	0.860041	0.00152966	0.00241317	0.96082	1	ENSG00000104728@ARHGEF10@8:+:1772280^1791518&1791603^1806125|1772280^1806125
ENSG00000147650	LRP12	8	-	105521303-105544134	105544135-105544191	105544192-105601046	Unchanged	0.737864	0.739392	0.00152803	5.01288e-06	0.998214	1	ENSG00000147650@LRP12@8:-:105521303^105544134&105544192^105601046|105521303^105601046
ENSG00000137776	SLTM	15	-	59191052-59191667	59191668-59192082	59192083-59193458	Unchanged	0.729599	0.731076	0.0014763	0.00318091	0.955024	1	ENSG00000137776@SLTM@15:-:59191052^59191667&59192083^59193458|59191052^59193458
ENSG00000132640	BTBD3	20	+	11871603-11898425	11898426-11898659	11898660-11898981	Unchanged	0.230489	0.231944	0.00145503	0.00151798	0.968921	1	ENSG00000132640@BTBD3@20:+:11871603^11898425&11898660^11898981|11871603^11898981
ENSG00000109685	WHSC1	4	+	1936990-1941380	1941381-1941505	1941506-1952798	Unchanged	0.739258	0.740641	0.00138319	0.0137152	0.906771	1	ENSG00000109685@WHSC1@4:+:1936990^1941380&1941506^1952798|1936990^1952798
ENSG00000050748	MAPK9	5	-	179707609-179713974	179713975-179714067	179714068-179718847	Unchanged	0.198476	0.199819	0.00134268	0.00565475	0.940057	1	ENSG00000050748@MAPK9@5:-:179707609^179713974&179714068^179718847|179707609^179718847
ENSG00000107249	GLIS3	9	-	4125942-4286037	4286038-4286523	4286524-4299420	Unchanged	0.806624	0.807921	0.00129731	0.0481158	0.826375	1	ENSG00000107249@GLIS3@9:-:4125942^4286037&4286524^4299420|4125942^4299420
ENSG00000185379	RAD51D	17	-	33433501-33434384	33434385-33434466	33434467-33446129	Unchanged	0.18076	0.181949	0.00118886	0.00681669	0.934199	1	ENSG00000185379@RAD51D@17:-:33433501^33434384&33434467^33446129|33433501^33446129
ENSG00000185808	PIGP	21	-	38441925-38444444	38444445-38444610	38444611-38444733	Unchanged	0.161428	0.162588	0.00115927	0.00277424	0.957994	1	ENSG00000185808@PIGP@21:-:38441925^38444444&38444611^38444733|38441925^38444733
ENSG00000168397	ATG4B	2	+	242590751-242592721	242592722-242592784	242592785-242592926	Unchanged	0.109323	0.110369	0.00104649	7.75045e-05	0.992976	1	ENSG00000168397@ATG4B@2:+:242590751^242592721&242592785^242592926|242590751^242592926
ENSG00000224078	SNHG14	15	+	25328675-25330336	25330337-25330469	25330470-25332613	Unchanged	0.850986	0.85203	0.001044	0.00176482	0.966491	1	ENSG00000224078@SNHG14@15:+:25328675^25330336&25330470^25332613|25328675^25332613
ENSG00000198920	KIAA0753	17	-	6526892-6528074	6528075-6528181	6528182-6531436	Unchanged	0.856734	0.857773	0.0010391	0.0609812	0.804952	1	ENSG00000198920@KIAA0753@17:-:6526892^6528074&6528182^6531436|6526892^6531436
ENSG00000067221	STOML1	15	-	74281144-74281370	74281371-74281598	74281599-74282691	Unchanged	0.816919	0.817869	0.000949554	0.0174207	0.894994	1	ENSG00000067221@STOML1@15:-:74281144^74281370&74281599^74282691|74281144^74282691
ENSG00000161547	SRSF2	17	-	74731241-74731853	74731854-74731957	74731958-74732235	Unchanged	0.112079	0.11296	0.000880882	0.000709982	0.978742	1	ENSG00000161547@SRSF2@17:-:74731241^74731853&74731958^74732235|74731241^74732235
ENSG00000040199	PHLPP2	16	-	71715809-71718378	71718379-71718504	71718505-71724421	Unchanged	0.866067	0.866753	0.000686419	0.00156657	0.968428	1	ENSG00000040199@PHLPP2@16:-:71715809^71718378&71718505^71724421|71715809^71724421
ENSG00000099622	CIRBP	19	+	1272051-1273599	1273600-1273714	1273715-1274305	Unchanged	0.128173	0.128835	0.000661867	0.00742754	0.931321	1	ENSG00000099622@CIRBP@19:+:1272051^1273599&1273715^1274305|1272051^1274305
ENSG00000031003	FAM13B	5	-	137354204-137354643	137354644-137354835	137354836-137356719	Unchanged	0.860683	0.861343	0.000660034	5.20599e-08	0.999818	1	ENSG00000031003@FAM13B@5:-:137354204^137354643&137354836^137356719|137354204^137356719
ENSG00000150977	RILPL2	12	-	123907705-123915054	123915055-123915206	123915207-123920628	Unchanged	0.849717	0.850305	0.000588529	0.00902851	0.9243	1	ENSG00000150977@RILPL2@12:-:123907705^123915054&123915207^123920628|123907705^123920628
ENSG00000007376	RPUSD1	16	-	836929-837067	837068-837179	837180-837353	Unchanged	0.884334	0.884888	0.000553151	0.000211574	0.988395	1	ENSG00000007376@RPUSD1@16:-:836929^837067&837180^837353|836929^837353
ENSG00000160201	U2AF1	21	-	44520630-44521475	44521476-44521542	44521543-44524424	Unchanged	0.142827	0.143341	0.000513507	0.00126581	0.971619	1	ENSG00000160201@U2AF1@21:-:44520630^44521475&44521543^44524424|44520630^44524424
ENSG00000115970	THADA	2	-	43625279-43657351	43657352-43657441	43657442-43712372	Unchanged	0.858035	0.858526	0.00049025	0.00543944	0.941207	1	ENSG00000115970@THADA@2:-:43625279^43657351&43657442^43712372|43625279^43712372
ENSG00000167705	RILP	17	-	1549914-1550199	1550200-1550283	1550284-1551128	Unchanged	0.640923	0.64139	0.000466988	0.279053	0.597323	1	ENSG00000167705@RILP@17:-:1549914^1550199&1550284^1551128|1549914^1551128
ENSG00000223891	OSER1-AS1	20	+	42843644-42846006	42846007-42846322	42846323-42853460	Unchanged	0.152712	0.153154	0.000442613	0.0231928	0.878957	1	ENSG00000223891@OSER1-AS1@20:+:42843644^42846006&42846323^42853460|42843644^42853460
ENSG00000147419	CCDC25	8	-	27610105-27614235	27614236-27614287	27614288-27619935	Unchanged	0.813237	0.813443	0.000205444	0.0137581	0.906626	1	ENSG00000147419@CCDC25@8:-:27610105^27614235&27614288^27619935|27610105^27619935
ENSG00000180801	ARSJ	4	-	114824832-114827820	114827821-114827901	114827902-114899592	Unchanged	0.102846	0.103007	0.000160759	0.00270609	0.958513	1	ENSG00000180801@ARSJ@4:-:114824832^114827820&114827902^114899592|114824832^114899592
ENSG00000031003	FAM13B	5	-	137281687-137281916	137281917-137282000	137282001-137284643	Unchanged	0.874079	0.874144	6.52087e-05	0.000941791	0.975518	1	ENSG00000031003@FAM13B@5:-:137281687^137281916&137282001^137284643|137281687^137284643
ENSG00000196498	NCOR2	12	-	124810917-124811954	124811955-124812179	124812180-124815390	Unchanged	0.656978	0.656943	-3.5645e-05	0.0132274	0.908437	1	ENSG00000196498@NCOR2@12:-:124810917^124811954&124812180^124815390|124810917^124815390
ENSG00000115760	BIRC6	2	+	32800434-32815872	32815873-32816045	32816046-32818981	Unchanged	0.107886	0.107759	-0.000126735	0.0206268	0.8858	1	ENSG00000115760@BIRC6@2:+:32800434^32815872&32816046^32818981|32800434^32818981
ENSG00000143815	LBR	1	-	225594535-225597992	225597993-225598118	225598119-225599038	Unchanged	0.885133	0.884916	-0.000217652	0.00117466	0.972659	1	ENSG00000143815@LBR@1:-:225594535^225597992&225598119^225599038|225594535^225599038
ENSG00000163681	SLMAP	3	+	57882660-57893610	57893611-57893733	57893734-57894802	Unchanged	0.89883	0.898611	-0.00021866	0.000568788	0.980973	1	ENSG00000163681@SLMAP@3:+:57882660^57893610&57893734^57894802|57882660^57894802
ENSG00000066827	ZFAT	8	-	135621123-135622712	135622713-135622898	135622899-135649703	Unchanged	0.792045	0.791802	-0.000243506	0.00798351	0.928803	1	ENSG00000066827@ZFAT@8:-:135621123^135622712&135622899^135649703|135621123^135649703
ENSG00000138326	RPS24	10	+	79797063-79799961	79799962-79799983	79799984-79800372	Unchanged	0.887076	0.886762	-0.000313985	0.0259023	0.872139	1	ENSG00000138326@RPS24@10:+:79797063^79799961&79799984^79800372|79797063^79800372
ENSG00000136861	CDK5RAP2	9	-	123220901-123222849	123222850-123223025	123223026-123230137	Unchanged	0.858054	0.857704	-0.00034986	0.00365201	0.951812	1	ENSG00000136861@CDK5RAP2@9:-:123220901^123222849&123223026^123230137|123220901^123230137
ENSG00000151917	BEND6	6	+	56857354-56879259	56879260-56879323	56879324-56879930	Unchanged	0.10067	0.100273	-0.00039674	0.00150702	0.969034	1	ENSG00000151917@BEND6@6:+:56857354^56879259&56879324^56879930|56857354^56879930
ENSG00000116353	MECR	1	-	29543198-29547349	29547350-29547433	29547434-29557242	Unchanged	0.194942	0.194531	-0.000411397	0.00175368	0.966597	1	ENSG00000116353@MECR@1:-:29543198^29547349&29547434^29557242|29543198^29557242
ENSG00000177311	ZBTB38	3	+	141122874-141157109	141157110-141157207	141157208-141161230	Unchanged	0.21374	0.213255	-0.000485051	0.000396417	0.984115	1	ENSG00000177311@ZBTB38@3:+:141122874^141157109&141157208^141161230|141122874^141161230
ENSG00000130559	CAMSAP1	9	-	138742308-138754312	138754313-138754454	138754455-138758301	Unchanged	0.816754	0.816204	-0.000549852	0.000174677	0.989455	1	ENSG00000130559@CAMSAP1@9:-:138742308^138754312&138754455^138758301|138742308^138758301
ENSG00000173517	PEAK1	15	-	77578847-77657504	77657505-77657567	77657568-77712347	Unchanged	0.806833	0.806246	-0.000586698	0.00652917	0.935598	1	ENSG00000173517@PEAK1@15:-:77578847^77657504&77657568^77712347|77578847^77712347
ENSG00000000419	DPM1	20	-	49552800-49557401	49557402-49557492	49557493-49558567	Unchanged	0.893816	0.893153	-0.000663706	0.00625552	0.93696	1	ENSG00000000419@DPM1@20:-:49552800^49557401&49557493^49558567|49552800^49558567
ENSG00000108854	SMURF2	17	-	62589692-62590108	62590109-62590222	62590223-62594499	Unchanged	0.111178	0.110513	-0.000664582	0.0535626	0.816976	1	ENSG00000108854@SMURF2@17:-:62589692^62590108&62590223^62594499|62589692^62594499
ENSG00000128596	CCDC136	7	+	128445956-128446290	128446291-128446449	128446450-128446741	Unchanged	0.871892	0.87119	-0.000701657	0.0013576	0.970608	1	ENSG00000128596@CCDC136@7:+:128445956^128446290&128446450^128446741|128445956^128446741
ENSG00000158636	C11orf30	11	+	76248995-76250642	76250643-76250684	76250685-76253259	Unchanged	0.754185	0.753469	-0.000715902	0.0211253	0.884438	1	ENSG00000158636@C11orf30@11:+:76248995^76250642&76250685^76253259|76248995^76253259
ENSG00000245680	ZNF585B	19	-	37681053-37689840	37689841-37689956	37689957-37697941	Unchanged	0.896561	0.895833	-0.000727513	0.0101367	0.919803	1	ENSG00000245680@ZNF585B@19:-:37681053^37689840&37689957^37697941|37681053^37697941
ENSG00000166025	AMOTL1	11	+	94501727-94528176	94528177-94528326	94528327-94532555	Unchanged	0.757484	0.756608	-0.000875779	0.00403641	0.949342	1	ENSG00000166025@AMOTL1@11:+:94501727^94528176&94528327^94532555|94501727^94532555
ENSG00000119844	AFTPH	2	+	64800203-64806619	64806620-64806680	64806681-64812555	Unchanged	0.889458	0.888552	-0.000906323	0.0024332	0.960658	1	ENSG00000119844@AFTPH@2:+:64800203^64806619&64806681^64812555|64800203^64812555
ENSG00000137221	TJAP1	6	+	43445971-43446396	43446397-43446456	43446457-43465618	Unchanged	0.180651	0.179742	-0.000908835	0.0040549	0.949227	1	ENSG00000137221@TJAP1@6:+:43445971^43446396&43446457^43465618|43445971^43465618
ENSG00000166913	YWHAB	20	+	43514528-43516288	43516289-43516383	43516384-43530171	Unchanged	0.151056	0.150114	-0.000942207	0.02712	0.869195	1	ENSG00000166913@YWHAB@20:+:43514528^43516288&43516384^43530171|43514528^43530171
ENSG00000138326	RPS24	10	+	79797063-79799958	79799959-79799983	79799984-79800372	Unchanged	0.787758	0.786813	-0.00094493	0.0258521	0.872262	1	ENSG00000138326@RPS24@10:+:79797063^79799958&79799984^79800372|79797063^79800372
ENSG00000164733	CTSB	8	-	11710989-11721884	11721885-11721972	11721973-11725509	Unchanged	0.219654	0.218701	-0.000953288	0.00797686	0.928833	1	ENSG00000164733@CTSB@8:-:11710989^11721884&11721973^11725509|11710989^11725509
ENSG00000196498	NCOR2	12	-	124810917-124812092	124812093-124812179	124812180-124815390	Unchanged	0.681798	0.680807	-0.000990098	0.0150194	0.90246	1	ENSG00000196498@NCOR2@12:-:124810917^124812092&124812180^124815390|124810917^124815390
ENSG00000221978	CCNL2	1	-	1326246-1326676	1326677-1326955	1326956-1328058	Unchanged	0.889785	0.888751	-0.00103378	0.00751702	0.930909	1	ENSG00000221978@CCNL2@1:-:1326246^1326676&1326956^1328058|1326246^1328058
ENSG00000136068	FLNB	3	+	58124257-58127584	58127585-58127623	58127624-58128376	Unchanged	0.710308	0.709271	-0.00103759	0.0145312	0.904051	1	ENSG00000136068@FLNB@3:+:58124257^58127584&58127624^58128376|58124257^58128376
ENSG00000171940	ZNF217	20	-	52185804-52188259	52188260-52188392	52188393-52192265	Unchanged	0.83641	0.83532	-0.00109008	0.00124557	0.971846	1	ENSG00000171940@ZNF217@20:-:52185804^52188259&52188393^52192265|52185804^52192265
ENSG00000075292	ZNF638	2	+	71558996-71575556	71575557-71577401	71577402-71582848	Unchanged	0.859568	0.858474	-0.00109357	0.00768648	0.930137	1	ENSG00000075292@ZNF638@2:+:71558996^71575556&71577402^71582848|71558996^71582848
ENSG00000165119	HNRNPK	9	-	86588315-86588816	86588817-86588888	86588889-86589431	Unchanged	0.893841	0.89267	-0.00117075	0.0624437	0.802674	1	ENSG00000165119@HNRNPK@9:-:86588315^86588816&86588889^86589431|86588315^86589431
ENSG00000140987	ZSCAN32	16	-	3440518-3443648	3443649-3443814	3443815-3447191	Unchanged	0.853632	0.852439	-0.00119325	0.0132752	0.908272	1	ENSG00000140987@ZSCAN32@16:-:3440518^3443648&3443815^3447191|3440518^3447191
ENSG00000078246	TULP3	12	+	3018747-3029928	3029929-3030088	3030089-3031427	Unchanged	0.76585	0.764638	-0.00121176	0.000204179	0.988599	1	ENSG00000078246@TULP3@12:+:3018747^3029928&3030089^3031427|3018747^3031427
ENSG00000128463	EMC4	15	+	34520048-34520629	34520630-34520790	34520791-34521953	Unchanged	0.80755	0.806272	-0.00127808	0.00161722	0.967922	1	ENSG00000128463@EMC4@15:+:34520048^34520629&34520791^34521953|34520048^34521953
ENSG00000152464	RPP38	10	+	15139409-15144216	15144217-15144335	15144336-15145303	Unchanged	0.546764	0.545455	-0.0013098	0.000174862	0.989449	1	ENSG00000152464@RPP38@10:+:15139409^15144216&15144336^15145303|15139409^15145303
ENSG00000175592	FOSL1	11	-	65660768-65661484	65661485-65661592	65661593-65664279	Unchanged	0.888652	0.887195	-0.00145699	0.00100541	0.974705	1	ENSG00000175592@FOSL1@11:-:65660768^65661484&65661593^65664279|65660768^65664279
ENSG00000164951	PDP1	8	+	94929308-94930138	94930139-94930173	94930174-94934243	Unchanged	0.185353	0.183852	-0.00150046	0.0183704	0.892187	1	ENSG00000164951@PDP1@8:+:94929308^94930138&94930174^94934243|94929308^94934243
ENSG00000104299	INTS9	8	-	28695294-28704263	28704264-28704326	28704327-28707729	Unchanged	0.831959	0.830394	-0.0015653	0.013847	0.906327	1	ENSG00000104299@INTS9@8:-:28695294^28704263&28704327^28707729|28695294^28707729
ENSG00000074416	MGLL	3	-	127414034-127429418	127429419-127429508	127429509-127439895	Unchanged	0.893144	0.891522	-0.00162233	0.0252146	0.873834	1	ENSG00000074416@MGLL@3:-:127414034^127429418&127429509^127439895|127414034^127439895
ENSG00000128463	EMC4	15	+	34520048-34520637	34520638-34520790	34520791-34521953	Unchanged	0.656298	0.654649	-0.00164872	0.000543121	0.981407	1	ENSG00000128463@EMC4@15:+:34520048^34520637&34520791^34521953|34520048^34521953
ENSG00000144559	TAMM41	3	-	11871339-11874476	11874477-11874625	11874626-11880695	Unchanged	0.12408	0.122338	-0.0017424	0.0153204	0.901493	1	ENSG00000144559@TAMM41@3:-:11871339^11874476&11874626^11880695|11871339^11880695
ENSG00000109738	GLRB	4	+	158065112-158073869	158073870-158074162	158074163-158091583	Unchanged	0.753901	0.752137	-0.00176426	0.151741	0.696877	1	ENSG00000109738@GLRB@4:+:158065112^158073869&158074163^158091583|158065112^158091583
ENSG00000181555	SETD2	3	-	47108609-47122405	47122406-47122573	47122574-47125209	Unchanged	0.110698	0.10887	-0.00182787	0.0125163	0.910922	1	ENSG00000181555@SETD2@3:-:47108609^47122405&47122574^47125209|47108609^47125209
ENSG00000186566	GPATCH8	17	-	42513914-42516038	42516039-42516083	42516084-42541839	Unchanged	0.13747	0.135619	-0.00185142	0.0043462	0.947437	1	ENSG00000186566@GPATCH8@17:-:42513914^42516038&42516084^42541839|42513914^42541839
ENSG00000196387	ZNF140	12	+	133660148-133677572	133677573-133677639	133677640-133682095	Unchanged	0.502227	0.50022	-0.00200651	0.000789352	0.977586	1	ENSG00000196387@ZNF140@12:+:133660148^133677572&133677640^133682095|133660148^133682095
ENSG00000164506	STXBP5	6	+	147660375-147660472	147660473-147660520	147660521-147674458	Unchanged	0.828907	0.82675	-0.00215728	0.00320587	0.954848	1	ENSG00000164506@STXBP5@6:+:147660375^147660472&147660521^147674458|147660375^147674458
ENSG00000076108	BAZ2A	12	-	57011317-57024559	57024560-57024649	57024650-57029965	Unchanged	0.550898	0.548715	-0.00218303	0.00530463	0.941939	1	ENSG00000076108@BAZ2A@12:-:57011317^57024559&57024650^57029965|57011317^57029965
ENSG00000111424	VDR	12	-	48272899-48276476	48276477-48276557	48276558-48298737	Unchanged	0.877967	0.875751	-0.00221524	0.0669989	0.795758	1	ENSG00000111424@VDR@12:-:48272899^48276476&48276558^48298737|48272899^48298737
ENSG00000163249	CCNYL1	2	+	208591601-208598670	208598671-208598771	208598772-208602134	Unchanged	0.794552	0.792131	-0.00242048	0.592905	0.441298	1	ENSG00000163249@CCNYL1@2:+:208591601^208598670&208598772^208602134|208591601^208602134
ENSG00000169062	UPF3A	13	+	115048419-115051733	115051734-115051875	115051876-115051993	Unchanged	0.532231	0.52975	-0.00248127	0.00402539	0.949411	1	ENSG00000169062@UPF3A@13:+:115048419^115051733&115051876^115051993|115048419^115051993
ENSG00000139350	NEDD1	12	+	97301079-97301381	97301382-97301634	97301635-97303529	Unchanged	0.828886	0.82634	-0.0025459	0.00800902	0.92869	1	ENSG00000139350@NEDD1@12:+:97301079^97301381&97301635^97303529|97301079^97303529
ENSG00000133961	NUMB	14	-	73822475-73833604	73833605-73833689	73833690-73876644	Unchanged	0.699807	0.697112	-0.00269477	0.033517	0.854738	1	ENSG00000133961@NUMB@14:-:73822475^73833604&73833690^73876644|73822475^73876644
ENSG00000140859	KIFC3	16	-	57806201-57819375	57819376-57819578	57819579-57828910	Unchanged	0.167549	0.164828	-0.00272039	0.00283533	0.957534	1	ENSG00000140859@KIFC3@16:-:57806201^57819375&57819579^57828910|57806201^57828910
ENSG00000005889	ZFX	X	+	24170948-24179831	24179832-24179959	24179960-24190831	Unchanged	0.263767	0.260962	-0.00280487	0.00672113	0.934661	1	ENSG00000005889@ZFX@X:+:24170948^24179831&24179960^24190831|24170948^24190831
ENSG00000197343	ZNF655	7	+	99158319-99159510	99159511-99160117	99160118-99161485	Unchanged	0.765192	0.762346	-0.00284673	0.00239997	0.960928	1	ENSG00000197343@ZNF655@7:+:99158319^99159510&99160118^99161485|99158319^99161485
ENSG00000102898	NUTF2	16	+	67880889-67881180	67881181-67881359	67881360-67899004	Unchanged	0.107142	0.104272	-0.00287019	0.00958605	0.922005	1	ENSG00000102898@NUTF2@16:+:67880889^67881180&67881360^67899004|67880889^67899004
ENSG00000089063	TMEM230	20	-	5090092-5092145	5092146-5092251	5092252-5093388	Unchanged	0.508133	0.505065	-0.00306812	0.000305774	0.986049	1	ENSG00000089063@TMEM230@20:-:5090092^5092145&5092252^5093388|5090092^5093388
ENSG00000138674	SEC31A	4	-	83778918-83783686	83783687-83783725	83783726-83784470	Unchanged	0.738483	0.73539	-0.00309289	0.0244001	0.875871	1	ENSG00000138674@SEC31A@4:-:83778918^83783686&83783726^83784470|83778918^83784470
ENSG00000215039	CD27-AS1	12	-	6557904-6560035	6560036-6560146	6560147-6560634	Unchanged	0.432295	0.42915	-0.00314562	0.00197691	0.964536	1	ENSG00000215039@CD27-AS1@12:-:6557904^6560035&6560147^6560634|6557904^6560634
ENSG00000168116	KIAA1586	6	+	56912195-56915571	56915572-56915652	56915653-56917483	Unchanged	0.865827	0.862613	-0.00321422	0.00417268	0.948495	1	ENSG00000168116@KIAA1586@6:+:56912195^56915571&56915653^56917483|56912195^56917483
ENSG00000072110	ACTN1	14	-	69343958-69345174	69345175-69345240	69345241-69345705	Unchanged	0.101666	0.098441	-0.00322468	2.09046	0.148221	1	ENSG00000072110@ACTN1@14:-:69343958^69345174&69345241^69345705|69343958^69345705
ENSG00000148498	PARD3	10	-	34620273-34625126	34625127-34625171	34625172-34626205	Unchanged	0.808609	0.805317	-0.00329239	0.0197023	0.888372	1	ENSG00000148498@PARD3@10:-:34620273^34625126&34625172^34626205|34620273^34626205
ENSG00000143341	HMCN1	1	+	186143775-186147547	186147548-186147898	186147899-186151299	Unchanged	0.588611	0.58524	-0.00337094	0.0535572	0.816985	1	ENSG00000143341@HMCN1@1:+:186143775^186147547&186147899^186151299|186143775^186151299
ENSG00000214078	CPNE1	20	-	34220846-34246851	34246852-34246936	34246937-34252681	Unchanged	0.361169	0.357791	-0.00337748	0.00269507	0.958597	1	ENSG00000214078@CPNE1@20:-:34220846^34246851&34246937^34252681|34220846^34252681
ENSG00000136244	IL6	7	+	22766901-22767131	22767132-22767253	22767254-22768311	Unchanged	0.898638	0.895165	-0.00347238	0.239236	0.624759	1	ENSG00000136244@IL6@7:+:22766901^22767131&22767254^22768311|22766901^22768311
ENSG00000148737	TCF7L2	10	+	114917829-114919678	114919679-114919751	114919752-114925313	Unchanged	0.337979	0.334466	-0.00351308	0.24392	0.621389	1	ENSG00000148737@TCF7L2@10:+:114917829^114919678&114919752^114925313|114917829^114925313
ENSG00000148399	DPH7	9	-	140470855-140471921	140471922-140472055	140472056-140473076	Unchanged	0.85352	0.85	-0.00352025	0.0036546	0.951795	1	ENSG00000148399@DPH7@9:-:140470855^140471921&140472056^140473076|140470855^140473076
ENSG00000143776	CDC42BPA	1	-	227300124-227300371	227300372-227300614	227300615-227307504	Unchanged	0.778772	0.775218	-0.00355381	0.000217093	0.988244	1	ENSG00000143776@CDC42BPA@1:-:227300124^227300371&227300615^227307504|227300124^227307504
ENSG00000151665	PIGF	2	-	46808731-46815213	46815214-46815318	46815319-46819613	Unchanged	0.142356	0.138725	-0.00363112	0.00599481	0.938285	1	ENSG00000151665@PIGF@2:-:46808731^46815213&46815319^46819613|46808731^46819613
ENSG00000067221	STOML1	15	-	74281144-74281448	74281449-74281598	74281599-74282691	Unchanged	0.901359	0.897726	-0.00363233	0.0188906	0.890681	1	ENSG00000067221@STOML1@15:-:74281144^74281448&74281599^74282691|74281144^74282691
ENSG00000173442	EHBP1L1	11	+	65349437-65351062	65351063-65351236	65351237-65351711	Unchanged	0.844498	0.840849	-0.00364913	0.0550976	0.814419	1	ENSG00000173442@EHBP1L1@11:+:65349437^65351062&65351237^65351711|65349437^65351711
ENSG00000129197	RPAIN	17	+	5326150-5329290	5329291-5329619	5329620-5335861	Unchanged	0.54421	0.540316	-0.00389441	0.00343834	0.953241	1	ENSG00000129197@RPAIN@17:+:5326150^5329290&5329620^5335861|5326150^5335861
ENSG00000196696	PDXDC2P	16	-	70010636-70010713	70010714-70011906	70011907-70011979	Unchanged	0.24959	0.245648	-0.00394225	0.0153693	0.901337	1	ENSG00000196696@PDXDC2P@16:-:70010636^70010713&70011907^70011979|70010636^70011979
ENSG00000183160	TMEM119	12	-	108986174-108987939	108987940-108988321	108988322-108991745	Unchanged	0.306053	0.302088	-0.00396479	0.178207	0.672919	1	ENSG00000183160@TMEM119@12:-:108986174^108987939&108988322^108991745|108986174^108991745
ENSG00000197056	ZMYM1	1	+	35545044-35558920	35558921-35559042	35559043-35559514	Unchanged	0.545633	0.541667	-0.00396665	0.000478935	0.98254	1	ENSG00000197056@ZMYM1@1:+:35545044^35558920&35559043^35559514|35545044^35559514
ENSG00000054277	OPN3	1	-	241761300-241767721	241767722-241767881	241767882-241803183	Unchanged	0.441262	0.437104	-0.00415886	0.0105283	0.918275	1	ENSG00000054277@OPN3@1:-:241761300^241767721&241767882^241803183|241761300^241803183
ENSG00000126777	KTN1	14	+	56047073-56068474	56068475-56068598	56068599-56078736	Unchanged	0.40999	0.405813	-0.00417705	0.0103412	0.919001	1	ENSG00000126777@KTN1@14:+:56047073^56068474&56068599^56078736|56047073^56078736
ENSG00000113761	ZNF346	5	+	176471535-176477751	176477752-176477937	176477938-176489058	Unchanged	0.903197	0.89899	-0.00420773	0.00370211	0.951483	1	ENSG00000113761@ZNF346@5:+:176471535^176477751&176477938^176489058|176471535^176489058
ENSG00000048991	R3HDM1	2	+	136362587-136374237	136374238-136374327	136374328-136379063	Unchanged	0.193506	0.18928	-0.00422643	9.16895e-05	0.99236	1	ENSG00000048991@R3HDM1@2:+:136362587^136374237&136374328^136379063|136362587^136379063
ENSG00000129187	DCTD	4	-	183836729-183837571	183837572-183837692	183837693-183838440	Unchanged	0.125912	0.121626	-0.00428599	0.00166147	0.967486	1	ENSG00000129187@DCTD@4:-:183836729^183837571&183837693^183838440|183836729^183838440
ENSG00000138674	SEC31A	4	-	83803094-83819141	83819142-83819215	83819216-83821229	Unchanged	0.872566	0.868212	-0.0043546	0.0455907	0.830922	1	ENSG00000138674@SEC31A@4:-:83803094^83819141&83819216^83821229|83803094^83821229
ENSG00000162086	ZNF75A	16	+	3355644-3358312	3358313-3358836	3358837-3361752	Unchanged	0.782242	0.777832	-0.00441042	0.00668025	0.934859	1	ENSG00000162086@ZNF75A@16:+:3355644^3358312&3358837^3361752|3355644^3361752
ENSG00000115363	EVA1A	2	-	75749614-75753237	75753238-75753325	75753326-75787805	Unchanged	0.537697	0.533113	-0.00458467	0.544487	0.460579	1	ENSG00000115363@EVA1A@2:-:75749614^75753237&75753326^75787805|75749614^75787805
ENSG00000139531	SUOX	12	+	56391124-56391398	56391399-56391507	56391508-56395995	Unchanged	0.63064	0.626053	-0.00458662	0.00763386	0.930376	1	ENSG00000139531@SUOX@12:+:56391124^56391398&56391508^56395995|56391124^56395995
ENSG00000090857	PDPR	16	+	70148344-70148772	70148773-70148833	70148834-70154363	Unchanged	0.272222	0.267602	-0.00462029	0.010713	0.917563	1	ENSG00000090857@PDPR@16:+:70148344^70148772&70148834^70154363|70148344^70154363
ENSG00000083223	ZCCHC6	9	-	88940430-88941285	88941286-88941406	88941407-88943254	Unchanged	0.159131	0.154467	-0.00466338	0.00267423	0.958757	1	ENSG00000083223@ZCCHC6@9:-:88940430^88941285&88941407^88943254|88940430^88943254
ENSG00000123130	ACOT9	X	-	23751335-23754035	23754036-23754133	23754134-23761241	Unchanged	0.891458	0.886786	-0.00467209	0.00279281	0.957854	1	ENSG00000123130@ACOT9@X:-:23751335^23754035&23754134^23761241|23751335^23761241
ENSG00000151445	VIPAS39	14	-	77920446-77923437	77923438-77923756	77923757-77923837	Unchanged	0.129705	0.125024	-0.00468028	0.00819276	0.927879	1	ENSG00000151445@VIPAS39@14:-:77920446^77923437&77923757^77923837|77920446^77923837
ENSG00000129315	CCNT1	12	-	49089613-49089781	49089782-49089945	49089946-49091920	Unchanged	0.876322	0.87161	-0.00471212	0.0119652	0.912897	1	ENSG00000129315@CCNT1@12:-:49089613^49089781&49089946^49091920|49089613^49091920
ENSG00000138041	SMEK2	2	-	55804493-55805382	55805383-55805478	55805479-55806814	Unchanged	0.449921	0.445204	-0.0047168	0.0057416	0.939599	1	ENSG00000138041@SMEK2@2:-:55804493^55805382&55805479^55806814|55804493^55806814
ENSG00000140859	KIFC3	16	-	57806201-57824841	57824842-57824978	57824979-57828910	Unchanged	0.108501	0.103668	-0.00483353	0.0147931	0.903195	1	ENSG00000140859@KIFC3@16:-:57806201^57824841&57824979^57828910|57806201^57828910
ENSG00000052723	SIKE1	1	-	115321906-115322730	115322731-115322836	115322837-115323069	Unchanged	0.895953	0.891071	-0.00488133	0.00824333	0.927657	1	ENSG00000052723@SIKE1@1:-:115321906^115322730&115322837^115323069|115321906^115323069
ENSG00000132155	RAF1	3	-	12645789-12647699	12647700-12647798	12647799-12650264	Unchanged	0.877153	0.872228	-0.00492502	0.0703386	0.790844	1	ENSG00000132155@RAF1@3:-:12645789^12647699&12647799^12650264|12645789^12650264
ENSG00000150776	C11orf57	11	+	111945083-111945610	111945611-111945640	111945641-111946290	Unchanged	0.394996	0.390062	-0.0049335	0.00108754	0.973692	1	ENSG00000150776@C11orf57@11:+:111945083^111945610&111945641^111946290|111945083^111946290
ENSG00000055917	PUM2	2	-	20518407-20526021	20526022-20526146	20526147-20527070	Unchanged	0.127265	0.122263	-0.00500262	0.00289399	0.957098	1	ENSG00000055917@PUM2@2:-:20518407^20526021&20526147^20527070|20518407^20527070
ENSG00000145934	TENM2	5	+	167631627-167638738	167638739-167638759	167638760-167642044	Unchanged	0.143234	0.138178	-0.00505624	0.0389811	0.843486	1	ENSG00000145934@TENM2@5:+:167631627^167638738&167638760^167642044|167631627^167642044
ENSG00000163322	FAM175A	4	-	84403398-84405144	84405145-84405319	84405320-84406138	Unchanged	0.118543	0.113404	-0.00513896	0.0248278	0.874797	1	ENSG00000163322@FAM175A@4:-:84403398^84405144&84405320^84406138|84403398^84406138
ENSG00000087884	AAMDC	11	+	77532288-77552064	77552065-77552106	77552107-77553524	Unchanged	0.465351	0.4602	-0.00515111	0.0260329	0.87182	1	ENSG00000087884@AAMDC@11:+:77532288^77552064&77552107^77553524|77532288^77553524
ENSG00000131844	MCCC2	5	+	70900296-70922466	70922467-70922580	70922581-70927947	Unchanged	0.850051	0.844818	-0.00523281	7.22068e-05	0.99322	1	ENSG00000131844@MCCC2@5:+:70900296^70922466&70922581^70927947|70900296^70927947
ENSG00000154175	ABI3BP	3	-	100499054-100506571	100506572-100506646	100506647-100508297	Unchanged	0.797089	0.791792	-0.00529728	1.81988	0.177328	1	ENSG00000154175@ABI3BP@3:-:100499054^100506571&100506647^100508297|100499054^100508297
ENSG00000108395	TRIM37	17	-	57076821-57078958	57078959-57079102	57079103-57089688	Unchanged	0.840771	0.835422	-0.0053493	0.0014776	0.969337	1	ENSG00000108395@TRIM37@17:-:57076821^57078958&57079103^57089688|57076821^57089688
ENSG00000112130	RNF8	6	+	37344810-37348925	37348926-37349130	37349131-37358517	Unchanged	0.898011	0.892536	-0.00547492	0.0146846	0.903548	1	ENSG00000112130@RNF8@6:+:37344810^37348925&37349131^37358517|37344810^37358517
ENSG00000119844	AFTPH	2	+	64800203-64806619	64806620-64808407	64808408-64812555	Unchanged	0.837609	0.832094	-0.00551517	0.0121523	0.912221	1	ENSG00000119844@AFTPH@2:+:64800203^64806619&64808408^64812555|64800203^64812555
ENSG00000131018	SYNE1	6	-	152615263-152621775	152621776-152621916	152621917-152623003	Unchanged	0.783988	0.778462	-0.00552559	0.256209	0.612736	1	ENSG00000131018@SYNE1@6:-:152615263^152621775&152621917^152623003|152615263^152623003
ENSG00000146350	TBC1D32	6	-	121482203-121491550	121491551-121491673	121491674-121526220	Unchanged	0.890404	0.884848	-0.00555556	0.0120708	0.912515	1	ENSG00000146350@TBC1D32@6:-:121482203^121491550&121491674^121526220|121482203^121526220
ENSG00000166225	FRS2	12	+	69925837-69931695	69931696-69931763	69931764-69955959	Unchanged	0.100214	0.094655	-0.00555906	0.00142794	0.969857	1	ENSG00000166225@FRS2@12:+:69925837^69931695&69931764^69955959|69925837^69955959
ENSG00000169744	LDB2	4	-	16504497-16507462	16507463-16507605	16507606-16510157	Unchanged	0.623384	0.617778	-0.00560615	0.0376328	0.846182	1	ENSG00000169744@LDB2@4:-:16504497^16507462&16507606^16510157|16504497^16510157
ENSG00000100209	HSCB	22	+	29139967-29140602	29140603-29140697	29140698-29147228	Unchanged	0.8692	0.86352	-0.00568018	0.000343928	0.985204	1	ENSG00000100209@HSCB@22:+:29139967^29140602&29140698^29147228|29139967^29147228
ENSG00000171617	ENC1	5	-	73932324-73933318	73933319-73933443	73933444-73936131	Unchanged	0.13328	0.12759	-0.00569026	0.109308	0.740933	1	ENSG00000171617@ENC1@5:-:73932324^73933318&73933444^73936131|73932324^73936131
ENSG00000164180	TMEM161B	5	-	87524346-87536629	87536630-87536733	87536734-87564537	Unchanged	0.823915	0.81818	-0.0057354	0.0268519	0.869837	1	ENSG00000164180@TMEM161B@5:-:87524346^87536629&87536734^87564537|87524346^87564537
ENSG00000127527	EPS15L1	19	-	16472796-16487932	16487933-16488065	16488066-16495939	Unchanged	0.857791	0.851984	-0.00580694	0.00705183	0.933076	1	ENSG00000127527@EPS15L1@19:-:16472796^16487932&16488066^16495939|16472796^16495939
ENSG00000148399	DPH7	9	-	140470620-140471921	140471922-140472055	140472056-140473076	Unchanged	0.724165	0.718272	-0.00589226	0.0444425	0.833033	1	ENSG00000148399@DPH7@9:-:140470620^140471921&140472056^140473076|140470620^140473076
ENSG00000116698	SMG7	1	+	183441785-183471387	183471388-183471526	183471527-183481971	Unchanged	0.205798	0.199864	-0.00593453	0.00640857	0.936195	1	ENSG00000116698@SMG7@1:+:183441785^183471387&183471527^183481971|183441785^183481971
ENSG00000183495	EP400	12	+	132446500-132448076	132448077-132448187	132448188-132464241	Unchanged	0.220186	0.214065	-0.00612132	0.0152124	0.901839	1	ENSG00000183495@EP400@12:+:132446500^132448076&132448188^132464241|132446500^132464241
ENSG00000185800	DMWD	19	-	46287549-46287898	46287899-46287973	46287974-46288851	Unchanged	0.648287	0.642152	-0.00613585	0.00399032	0.949632	1	ENSG00000185800@DMWD@19:-:46287549^46287898&46287974^46288851|46287549^46288851
ENSG00000108846	ABCC3	17	+	48736730-48738283	48738284-48738475	48738476-48741041	Unchanged	0.855877	0.849726	-0.00615065	0.0112859	0.915396	1	ENSG00000108846@ABCC3@17:+:48736730^48738283&48738476^48741041|48736730^48741041
ENSG00000111271	ACAD10	12	+	112147489-112148076	112148077-112148169	112148170-112150301	Unchanged	0.245086	0.238887	-0.00619902	0.0386885	0.844067	1	ENSG00000111271@ACAD10@12:+:112147489^112148076&112148170^112150301|112147489^112150301
ENSG00000139211	AMIGO2	12	-	47472849-47472924	47472925-47473031	47473032-47473244	Unchanged	0.539766	0.533547	-0.00621913	0.0565543	0.812027	1	ENSG00000139211@AMIGO2@12:-:47472849^47472924&47473032^47473244|47472849^47473244
ENSG00000049541	RFC2	7	-	73657577-73660991	73660992-73661093	73661094-73663341	Unchanged	0.898066	0.89184	-0.00622542	0.0637163	0.800716	1	ENSG00000049541@RFC2@7:-:73657577^73660991&73661094^73663341|73657577^73663341
ENSG00000112078	KCTD20	6	+	36438035-36442565	36442566-36442839	36442840-36446897	Unchanged	0.899294	0.893021	-0.00627361	0.150652	0.697913	1	ENSG00000112078@KCTD20@6:+:36438035^36442565&36442840^36446897|36438035^36446897
ENSG00000172716	SLFN11	17	-	33690846-33693965	33693966-33694082	33694083-33700492	Unchanged	0.842684	0.836405	-0.00627855	0.00116715	0.972747	1	ENSG00000172716@SLFN11@17:-:33690846^33693965&33694083^33700492|33690846^33700492
ENSG00000140455	USP3	15	+	63824907-63826001	63826002-63826117	63826118-63829223	Unchanged	0.100825	0.0944964	-0.00632839	0.0163558	0.898236	1	ENSG00000140455@USP3@15:+:63824907^63826001&63826118^63829223|63824907^63829223
ENSG00000087460	GNAS	20	+	57470740-57473995	57473996-57474040	57474041-57478585	Unchanged	0.601532	0.595178	-0.00635428	0.50824	0.475902	1	ENSG00000087460@GNAS@20:+:57470740^57473995&57474041^57478585|57470740^57478585
ENSG00000110274	CEP164	11	+	117252585-117253511	117253512-117253658	117253659-117257918	Unchanged	0.23492	0.228555	-0.00636491	0.00155083	0.968587	1	ENSG00000110274@CEP164@11:+:117252585^117253511&117253659^117257918|117252585^117257918
ENSG00000188647	PTAR1	9	-	72333601-72338241	72338242-72338546	72338547-72347054	Unchanged	0.872617	0.866138	-0.00647915	2.66962e-05	0.995877	1	ENSG00000188647@PTAR1@9:-:72333601^72338241&72338547^72347054|72333601^72347054
ENSG00000144401	METTL21A	2	-	208478168-208485364	208485365-208485418	208485419-208486529	Unchanged	0.142006	0.135385	-0.00662053	0.0305874	0.861164	1	ENSG00000144401@METTL21A@2:-:208478168^208485364&208485419^208486529|208478168^208486529
ENSG00000099875	MKNK2	19	-	2037829-2039629	2039630-2039855	2039856-2040132	Unchanged	0.551927	0.545268	-0.00665867	0.471451	0.49232	1	ENSG00000099875@MKNK2@19:-:2037829^2039629&2039856^2040132|2037829^2040132
ENSG00000137776	SLTM	15	-	59191052-59191667	59191668-59192136	59192137-59193458	Unchanged	0.769848	0.763149	-0.00669875	0.119237	0.729863	1	ENSG00000137776@SLTM@15:-:59191052^59191667&59192137^59193458|59191052^59193458
ENSG00000104067	TJP1	15	-	30011343-30011980	30011981-30012220	30012221-30012561	Unchanged	0.316586	0.309836	-0.00674984	0.00528874	0.942026	1	ENSG00000104067@TJP1@15:-:30011343^30011980&30012221^30012561|30011343^30012561
ENSG00000127419	TMEM175	4	+	926329-941496	941497-941942	941943-944208	Unchanged	0.531499	0.524728	-0.00677121	0.00602619	0.938124	1	ENSG00000127419@TMEM175@4:+:926329^941496&941943^944208|926329^944208
ENSG00000213463	SYNJ2BP	14	-	70842489-70855186	70855187-70855323	70855324-70883616	Unchanged	0.876238	0.869412	-0.00682591	0.0263602	0.871024	1	ENSG00000213463@SYNJ2BP@14:-:70842489^70855186&70855324^70883616|70842489^70883616
ENSG00000121310	ECHDC2	1	-	53370506-53370705	53370706-53370762	53370763-53373539	Unchanged	0.889046	0.882139	-0.00690687	7.49572e-06	0.997816	1	ENSG00000121310@ECHDC2@1:-:53370506^53370705&53370763^53373539|53370506^53373539
ENSG00000165506	DNAAF2	14	-	50092767-50094729	50094730-50094873	50094874-50100004	Unchanged	0.679581	0.672607	-0.00697398	0.00431342	0.947635	1	ENSG00000165506@DNAAF2@14:-:50092767^50094729&50094874^50100004|50092767^50100004
ENSG00000013561	RNF14	5	+	141353308-141354368	141354369-141354520	141354521-141357867	Unchanged	0.818899	0.811896	-0.00700328	0.04637	0.829505	1	ENSG00000013561@RNF14@5:+:141353308^141354368&141354521^141357867|141353308^141357867
ENSG00000112983	BRD8	5	-	137501798-137502206	137502207-137502416	137502417-137503622	Unchanged	0.728839	0.721799	-0.00703991	0.0393087	0.842838	1	ENSG00000112983@BRD8@5:-:137501798^137502206&137502417^137503622|137501798^137503622
ENSG00000072682	P4HA2	5	-	131554338-131562389	131562390-131562914	131562915-131563482	Unchanged	0.162369	0.155303	-0.00706595	0.143134	0.705185	1	ENSG00000072682@P4HA2@5:-:131554338^131562389&131562915^131563482|131554338^131563482
ENSG00000164808	SPIDR	8	+	48206620-48320422	48320423-48320523	48320524-48352884	Unchanged	0.885028	0.877956	-0.00707152	0.00441375	0.947031	1	ENSG00000164808@SPIDR@8:+:48206620^48320422&48320524^48352884|48206620^48352884
ENSG00000077782	FGFR1	8	-	38286909-38287199	38287200-38287466	38287467-38314873	Unchanged	0.906344	0.899227	-0.00711744	0.0377238	0.845999	1	ENSG00000077782@FGFR1@8:-:38286909^38287199&38287467^38314873|38286909^38314873
ENSG00000072682	P4HA2	5	-	131554338-131562624	131562625-131562914	131562915-131563482	Unchanged	0.166937	0.159771	-0.00716578	0.138289	0.709988	1	ENSG00000072682@P4HA2@5:-:131554338^131562624&131562915^131563482|131554338^131563482
ENSG00000129473	BCL2L2	14	+	23777409-23778024	23778025-23778141	23778142-23780181	Unchanged	0.904738	0.897557	-0.00718064	0.0034414	0.95322	1	ENSG00000129473@BCL2L2@14:+:23777409^23778024&23778142^23780181|23777409^23780181
ENSG00000099622	CIRBP	19	+	1272051-1273492	1273493-1273714	1273715-1274305	Unchanged	0.151669	0.144436	-0.00723361	0.0173616	0.895171	1	ENSG00000099622@CIRBP@19:+:1272051^1273492&1273715^1274305|1272051^1274305
ENSG00000106070	GRB10	7	-	50771606-50778571	50778572-50778687	50778688-50823583	Unchanged	0.238707	0.231362	-0.00734441	0.0127163	0.910216	1	ENSG00000106070@GRB10@7:-:50771606^50778571&50778688^50823583|50771606^50823583
ENSG00000005810	MYCBP2	13	-	77673149-77692474	77692475-77692654	77692655-77695507	Unchanged	0.214785	0.207397	-0.00738843	0.0495597	0.823831	1	ENSG00000005810@MYCBP2@13:-:77673149^77692474&77692655^77695507|77673149^77695507
ENSG00000165629	ATP5C1	10	+	7844818-7848936	7848937-7848973	7848974-7849621	Unchanged	0.214626	0.207209	-0.00741694	0.0785686	0.779247	1	ENSG00000165629@ATP5C1@10:+:7844818^7848936&7848974^7849621|7844818^7849621
ENSG00000172716	SLFN11	17	-	33690846-33693965	33693966-33694062	33694063-33700492	Unchanged	0.843308	0.835869	-0.00743842	0.0040697	0.949134	1	ENSG00000172716@SLFN11@17:-:33690846^33693965&33694063^33700492|33690846^33700492
ENSG00000105223	PLD3	19	+	40854632-40871459	40871460-40871837	40871838-40872325	Unchanged	0.890211	0.882767	-0.00744359	0.310506	0.57737	1	ENSG00000105223@PLD3@19:+:40854632^40871459&40871838^40872325|40854632^40872325
ENSG00000196236	XPNPEP3	22	+	41265120-41266051	41266052-41266143	41266144-41277773	Unchanged	0.230441	0.222884	-0.00755709	0.00713201	0.932698	1	ENSG00000196236@XPNPEP3@22:+:41265120^41266051&41266144^41277773|41265120^41277773
ENSG00000188647	PTAR1	9	-	72356775-72365696	72365697-72365866	72365867-72374768	Unchanged	0.903265	0.895654	-0.00761115	0.000679691	0.979201	1	ENSG00000188647@PTAR1@9:-:72356775^72365696&72365867^72374768|72356775^72374768
ENSG00000186132	C2orf76	2	-	120075080-120078729	120078730-120078780	120078781-120097402	Unchanged	0.865229	0.857514	-0.00771467	0.0149818	0.902582	1	ENSG00000186132@C2orf76@2:-:120075080^120078729&120078781^120097402|120075080^120097402
ENSG00000125744	RTN2	19	-	45992812-45996417	45996418-45996636	45996637-45997423	Unchanged	0.584392	0.576608	-0.00778335	0.000190573	0.988986	1	ENSG00000125744@RTN2@19:-:45992812^45996417&45996637^45997423|45992812^45997423
ENSG00000259431	THTPA	14	+	24025553-24025951	24025952-24026243	24026244-24027903	Unchanged	0.270393	0.262607	-0.00778579	5.01428e-05	0.99435	1	ENSG00000259431@THTPA@14:+:24025553^24025951&24026244^24027903|24025553^24027903
ENSG00000162910	MRPL55	1	-	228296020-228296137	228296138-228296175	228296176-228296655	Unchanged	0.278095	0.270288	-0.00780651	0.00668043	0.934858	1	ENSG00000162910@MRPL55@1:-:228296020^228296137&228296176^228296655|228296020^228296655
ENSG00000111880	RNGTT	6	-	89479594-89511282	89511283-89511351	89511352-89554075	Unchanged	0.907717	0.8999	-0.00781633	0.00137447	0.970426	1	ENSG00000111880@RNGTT@6:-:89479594^89511282&89511352^89554075|89479594^89554075
ENSG00000215039	CD27-AS1	12	-	6557904-6559506	6559507-6560146	6560147-6560634	Unchanged	0.533125	0.525304	-0.0078208	0.0290818	0.86459	1	ENSG00000215039@CD27-AS1@12:-:6557904^6559506&6560147^6560634|6557904^6560634
ENSG00000085760	MTIF2	2	-	55491002-55493516	55493517-55493654	55493655-55494704	Unchanged	0.163042	0.155124	-0.00791742	0.19197	0.661282	1	ENSG00000085760@MTIF2@2:-:55491002^55493516&55493655^55494704|55491002^55494704
ENSG00000078403	MLLT10	10	+	21827842-21846549	21846550-21846753	21846754-21875222	Unchanged	0.212084	0.204149	-0.00793471	9.00131e-05	0.99243	1	ENSG00000078403@MLLT10@10:+:21827842^21846549&21846754^21875222|21827842^21875222
ENSG00000155970	MICU3	8	+	16921747-16927196	16927197-16927228	16927229-16935291	Unchanged	0.814222	0.806283	-0.00793872	0.0359983	0.849519	1	ENSG00000155970@MICU3@8:+:16921747^16927196&16927229^16935291|16921747^16935291
ENSG00000169062	UPF3A	13	+	115048419-115051776	115051777-115051875	115051876-115051993	Unchanged	0.630348	0.622353	-0.0079951	0.00922238	0.923494	1	ENSG00000169062@UPF3A@13:+:115048419^115051776&115051876^115051993|115048419^115051993
ENSG00000162910	MRPL55	1	-	228296020-228296137	228296138-228296209	228296210-228296655	Unchanged	0.2434	0.235404	-0.00799643	0.00324657	0.954562	1	ENSG00000162910@MRPL55@1:-:228296020^228296137&228296210^228296655|228296020^228296655
ENSG00000154114	TBCEL	11	+	120918377-120924259	120924260-120924441	120924442-120925760	Unchanged	0.81324	0.805235	-0.00800533	0.0743785	0.785065	1	ENSG00000154114@TBCEL@11:+:120918377^120924259&120924442^120925760|120918377^120925760
ENSG00000107249	GLIS3	9	-	4118882-4125733	4125734-4125941	4125942-4286037	Unchanged	0.613533	0.605469	-0.00806347	0.000837978	0.976906	1	ENSG00000107249@GLIS3@9:-:4118882^4125733&4125942^4286037|4118882^4286037
ENSG00000170946	DNAJC24	11	+	31392407-31436357	31436358-31436496	31436497-31447833	Unchanged	0.90372	0.895654	-0.00806595	0.0123451	0.91153	1	ENSG00000170946@DNAJC24@11:+:31392407^31436357&31436497^31447833|31392407^31447833
ENSG00000138356	AOX1	2	+	201474138-201476106	201476107-201476216	201476217-201477331	Unchanged	0.904004	0.89588	-0.00812425	0.467657	0.494067	1	ENSG00000138356@AOX1@2:+:201474138^201476106&201476217^201477331|201474138^201477331
ENSG00000071051	NCK2	2	+	106471746-106497783	106497784-106498505	106498506-106509437	Unchanged	0.594645	0.586458	-0.00818701	8.27019e-06	0.997705	1	ENSG00000071051@NCK2@2:+:106471746^106497783&106498506^106509437|106471746^106509437
ENSG00000116747	TROVE2	1	+	193028907-193029003	193029004-193029352	193029353-193038163	Unchanged	0.156017	0.147808	-0.00820821	0.000868079	0.976495	1	ENSG00000116747@TROVE2@1:+:193028907^193029003&193029353^193038163|193028907^193038163
ENSG00000131584	ACAP3	1	-	1230009-1230097	1230098-1230196	1230197-1230826	Unchanged	0.867226	0.858982	-0.00824329	0.0226609	0.880342	1	ENSG00000131584@ACAP3@1:-:1230009^1230097&1230197^1230826|1230009^1230826
ENSG00000168769	TET2	4	+	106068137-106111516	106111517-106111662	106111663-106155053	Unchanged	0.732449	0.72417	-0.00827922	0.00642254	0.936125	1	ENSG00000168769@TET2@4:+:106068137^106111516&106111663^106155053|106068137^106155053
ENSG00000009307	CSDE1	1	-	115279477-115280091	115280092-115280184	115280185-115280583	Unchanged	0.104154	0.0958644	-0.00828996	1.56784	0.210521	1	ENSG00000009307@CSDE1@1:-:115279477^115280091&115280185^115280583|115279477^115280583
ENSG00000129197	RPAIN	17	+	5329620-5331390	5331391-5331531	5331532-5335861	Unchanged	0.685898	0.677607	-0.00829079	0.00124489	0.971854	1	ENSG00000129197@RPAIN@17:+:5329620^5331390&5331532^5335861|5329620^5335861
ENSG00000105223	PLD3	19	+	40854676-40871624	40871625-40871837	40871838-40872290	Unchanged	0.797919	0.789539	-0.00837992	0.0141429	0.905336	1	ENSG00000105223@PLD3@19:+:40854676^40871624&40871838^40872290|40854676^40872290
ENSG00000211455	STK38L	12	+	27455122-27461271	27461272-27461394	27461395-27462046	Unchanged	0.906793	0.898406	-0.00838719	4.83563e-05	0.994452	1	ENSG00000211455@STK38L@12:+:27455122^27461271&27461395^27462046|27455122^27462046
ENSG00000164211	STARD4	5	-	110836815-110837659	110837660-110837786	110837787-110842027	Unchanged	0.768847	0.760384	-0.00846283	0.00157792	0.968314	1	ENSG00000164211@STARD4@5:-:110836815^110837659&110837787^110842027|110836815^110842027
ENSG00000142330	CAPN10	2	+	241535939-241536097	241536098-241536359	241536360-241537304	Unchanged	0.895172	0.886692	-0.00848022	0.00715577	0.932586	1	ENSG00000142330@CAPN10@2:+:241535939^241536097&241536360^241537304|241535939^241537304
ENSG00000110075	PPP6R3	11	+	68228296-68272612	68272613-68272717	68272718-68286968	Unchanged	0.248452	0.239969	-0.00848358	0.0128452	0.909764	1	ENSG00000110075@PPP6R3@11:+:68228296^68272612&68272718^68286968|68228296^68286968
ENSG00000140105	WARS	14	-	100835596-100840472	100840473-100840581	100840582-100841619	Unchanged	0.248895	0.240363	-0.00853188	0.391864	0.531321	1	ENSG00000140105@WARS@14:-:100835596^100840472&100840582^100841619|100835596^100841619
ENSG00000151067	CACNA1C	12	+	2721180-2742794	2742795-2742878	2742879-2743462	Unchanged	0.200754	0.192165	-0.00858964	3.84664e-06	0.998435	1	ENSG00000151067@CACNA1C@12:+:2721180^2742794&2742879^2743462|2721180^2743462
ENSG00000132716	DCAF8	1	-	160210161-160213749	160213750-160213824	160213825-160231074	Unchanged	0.907205	0.898597	-0.00860895	0.311373	0.576839	1	ENSG00000132716@DCAF8@1:-:160210161^160213749&160213825^160231074|160210161^160231074
ENSG00000016864	GLT8D1	3	-	52734513-52738739	52738740-52738968	52738969-52739462	Unchanged	0.449226	0.440615	-0.00861142	0.291161	0.589477	1	ENSG00000016864@GLT8D1@3:-:52734513^52738739&52738969^52739462|52734513^52739462
ENSG00000170871	KIAA0232	4	+	6873410-6878386	6878387-6878484	6878485-6882513	Unchanged	0.893681	0.885032	-0.00864911	0.253542	0.614592	1	ENSG00000170871@KIAA0232@4:+:6873410^6878386&6878485^6882513|6873410^6882513
ENSG00000162851	TFB2M	1	-	246714605-246719874	246719875-246720023	246720024-246727647	Unchanged	0.872556	0.863853	-0.0087032	0.0143474	0.904657	1	ENSG00000162851@TFB2M@1:-:246714605^246719874&246720024^246727647|246714605^246727647
ENSG00000167264	DUS2	16	+	68057255-68059317	68059318-68059397	68059398-68071908	Unchanged	0.86909	0.860348	-0.00874207	0.0111034	0.91608	1	ENSG00000167264@DUS2@16:+:68057255^68059317&68059398^68071908|68057255^68071908
ENSG00000075407	ZNF37A	10	+	38383419-38383858	38383859-38384152	38384153-38384465	Unchanged	0.529848	0.521094	-0.00875361	0.00024674	0.987467	1	ENSG00000075407@ZNF37A@10:+:38383419^38383858&38384153^38384465|38383419^38384465
ENSG00000108021	FAM208B	10	+	5773167-5777266	5777267-5777509	5777510-5781580	Unchanged	0.815569	0.806758	-0.00881141	0.120474	0.728521	1	ENSG00000108021@FAM208B@10:+:5773167^5777266&5777510^5781580|5773167^5781580
ENSG00000182872	RBM10	X	+	47028898-47030426	47030427-47030657	47030658-47032526	Unchanged	0.772679	0.7638	-0.00887899	0.00479485	0.944795	1	ENSG00000182872@RBM10@X:+:47028898^47030426&47030658^47032526|47028898^47032526
ENSG00000177311	ZBTB38	3	+	141122874-141157084	141157085-141157207	141157208-141161230	Unchanged	0.211186	0.202279	-0.00890671	0.0872816	0.767662	1	ENSG00000177311@ZBTB38@3:+:141122874^141157084&141157208^141161230|141122874^141161230
ENSG00000117226	GBP3	1	-	89481098-89485812	89485813-89485894	89485895-89486214	Unchanged	0.23363	0.224693	-0.00893758	0.0865515	0.768608	1	ENSG00000117226@GBP3@1:-:89481098^89485812&89485895^89486214|89481098^89486214
ENSG00000046647	GEMIN8	X	-	14039631-14044170	14044171-14044340	14044341-14047895	Unchanged	0.696338	0.687361	-0.00897783	0.00903596	0.924269	1	ENSG00000046647@GEMIN8@X:-:14039631^14044170&14044341^14047895|14039631^14047895
ENSG00000177058	SLC38A9	5	-	54993821-54998566	54998567-54998722	54998723-55007279	Unchanged	0.125403	0.116266	-0.00913702	0.0012844	0.971411	1	ENSG00000177058@SLC38A9@5:-:54993821^54998566&54998723^55007279|54993821^55007279
ENSG00000163539	CLASP2	3	-	33592888-33600616	33600617-33600667	33600668-33600798	Unchanged	0.637214	0.628024	-0.00918925	0.00656459	0.935424	1	ENSG00000163539@CLASP2@3:-:33592888^33600616&33600668^33600798|33592888^33600798
ENSG00000134775	FHOD3	18	+	33935609-33952642	33952643-33952707	33952708-34081894	Unchanged	0.902375	0.893181	-0.0091943	0.00449485	0.946547	1	ENSG00000134775@FHOD3@18:+:33935609^33952642&33952708^34081894|33935609^34081894
ENSG00000115459	ELMOD3	2	+	85598333-85598562	85598563-85598685	85598686-85604466	Unchanged	0.688084	0.678885	-0.00919855	0.0132499	0.908359	1	ENSG00000115459@ELMOD3@2:+:85598333^85598562&85598686^85604466|85598333^85604466
ENSG00000003756	RBM5	3	+	50137485-50137964	50137965-50138038	50138039-50140515	Unchanged	0.901274	0.891969	-0.00930551	0.113088	0.736655	1	ENSG00000003756@RBM5@3:+:50137485^50137964&50138039^50140515|50137485^50140515
ENSG00000048707	VPS13D	1	+	12395885-12398287	12398288-12398362	12398363-12401836	Unchanged	0.126034	0.116685	-0.00934829	0.00165415	0.967558	1	ENSG00000048707@VPS13D@1:+:12395885^12398287&12398363^12401836|12395885^12401836
ENSG00000133624	ZNF767	7	-	149317129-149318136	149318137-149318263	149318264-149318350	Unchanged	0.844234	0.834874	-0.00936041	0.00959861	0.921954	1	ENSG00000133624@ZNF767@7:-:149317129^149318136&149318264^149318350|149317129^149318350
ENSG00000109171	SLAIN2	4	+	48385802-48396592	48396593-48396670	48396671-48422141	Unchanged	0.726092	0.716709	-0.00938349	0.074357	0.785096	1	ENSG00000109171@SLAIN2@4:+:48385802^48396592&48396671^48422141|48385802^48422141
ENSG00000110713	NUP98	11	-	3704672-3707293	3707294-3707424	3707425-3712576	Unchanged	0.871817	0.862429	-0.00938821	0.0263322	0.871092	1	ENSG00000110713@NUP98@11:-:3704672^3707293&3707425^3712576|3704672^3712576
ENSG00000148335	NTMT1	9	+	132388575-132394928	132394929-132395080	132395081-132396332	Unchanged	0.837086	0.827686	-0.00940041	0.0567699	0.811676	1	ENSG00000148335@NTMT1@9:+:132388575^132394928&132395081^132396332|132388575^132396332
ENSG00000114698	PLSCR4	3	-	145941565-145968343	145968344-145968424	145968425-145968746	Unchanged	0.700078	0.690638	-0.00944042	0.185038	0.667079	1	ENSG00000114698@PLSCR4@3:-:145941565^145968343&145968425^145968746|145941565^145968746
ENSG00000138738	PRDM5	4	-	121737730-121737986	121737987-121738079	121738080-121739507	Unchanged	0.855483	0.845899	-0.00958393	0.0170405	0.89614	1	ENSG00000138738@PRDM5@4:-:121737730^121737986&121738080^121739507|121737730^121739507
ENSG00000183696	UPP1	7	+	48134425-48141420	48141421-48141467	48141468-48146469	Unchanged	0.194891	0.185167	-0.00972425	0.133966	0.714355	1	ENSG00000183696@UPP1@7:+:48134425^48141420&48141468^48146469|48134425^48146469
ENSG00000115459	ELMOD3	2	+	85582294-85582677	85582678-85582839	85582840-85584089	Unchanged	0.747454	0.737698	-0.00975545	0.00169779	0.967133	1	ENSG00000115459@ELMOD3@2:+:85582294^85582677&85582840^85584089|85582294^85584089
ENSG00000165813	C10orf118	10	-	115923089-115932899	115932900-115933024	115933025-115933773	Unchanged	0.238019	0.228198	-0.00982098	0.00179791	0.966178	1	ENSG00000165813@C10orf118@10:-:115923089^115932899&115933025^115933773|115923089^115933773
ENSG00000100207	TCF20	22	-	42557365-42564614	42564615-42564742	42564743-42565852	Unchanged	0.243001	0.233158	-0.00984335	0.000800943	0.977422	1	ENSG00000100207@TCF20@22:-:42557365^42564614&42564743^42565852|42557365^42565852
ENSG00000203791	METTL10	10	-	126449073-126450868	126450869-126451127	126451128-126453960	Unchanged	0.491771	0.481858	-0.00991378	0.0475833	0.827323	1	ENSG00000203791@METTL10@10:-:126449073^126450868&126451128^126453960|126449073^126453960
ENSG00000114126	TFDP2	3	-	141697525-141713861	141713862-141713983	141713984-141724282	Unchanged	0.85702	0.847055	-0.00996461	0.215003	0.642874	1	ENSG00000114126@TFDP2@3:-:141697525^141713861&141713984^141724282|141697525^141724282
ENSG00000110841	PPFIBP1	12	+	27826761-27827124	27827125-27827154	27827155-27829360	Exclusion	0.857768	0.757476	-0.100292	17.3025	3.18762e-05	0.00406263	ENSG00000110841@PPFIBP1@12:+:27826761^27827124&27827155^27829360|27826761^27829360
ENSG00000139436	GIT2	12	-	110383155-110385060	110385061-110385309	110385310-110388971	Exclusion	0.976522	0.87601	-0.100512	20.8795	4.89101e-06	0.000736381	ENSG00000139436@GIT2@12:-:110383155^110385060&110385310^110388971|110383155^110388971
ENSG00000123562	MORF4L2	X	-	102933529-102939608	102939609-102939657	102939658-102940098	Exclusion	0.153797	0.0532529	-0.100544	229.415	7.99649e-52	2.43058e-48	ENSG00000123562@MORF4L2@X:-:102933529^102939608&102939658^102940098|102933529^102940098
ENSG00000049130	KITLG	12	-	88900915-88909310	88909311-88909394	88909395-88910110	Exclusion	0.984867	0.884283	-0.100584	67.3125	2.31704e-16	1.33776e-13	ENSG00000049130@KITLG@12:-:88900915^88909310&88909395^88910110|88900915^88910110
ENSG00000131375	CAPN7	3	+	15283761-15287032	15287033-15287178	15287179-15288238	Exclusion	0.963265	0.862675	-0.100589	30.7193	2.98187e-08	7.03324e-06	ENSG00000131375@CAPN7@3:+:15283761^15287032&15287179^15288238|15283761^15288238
ENSG00000117625	RCOR3	1	+	211477483-211485696	211485697-211485829	211485830-211486061	Exclusion	0.148189	0.0475566	-0.100632	17.3819	3.0573e-05	0.00391201	ENSG00000117625@RCOR3@1:+:211477483^211485696&211485830^211486061|211477483^211486061
ENSG00000156162	DPY19L4	8	+	95732243-95738558	95738559-95738669	95738670-95750596	Exclusion	0.975156	0.874499	-0.100657	12.3422	0.00044284	0.0398326	ENSG00000156162@DPY19L4@8:+:95732243^95738558&95738670^95750596|95732243^95750596
ENSG00000143353	LYPLAL1	1	+	219352589-219366423	219366424-219366593	219366594-219383873	Exclusion	0.948708	0.848026	-0.100683	11.988	0.000535455	0.0470853	ENSG00000143353@LYPLAL1@1:+:219352589^219366423&219366594^219383873|219352589^219383873
ENSG00000088367	EPB41L1	20	+	34806885-34807682	34807683-34807766	34807767-34809785	Exclusion	0.93946	0.838768	-0.100692	24.7375	6.56935e-07	0.000120536	ENSG00000088367@EPB41L1@20:+:34806885^34807682&34807767^34809785|34806885^34809785
ENSG00000182973	CNOT10	3	+	32804356-32805946	32805947-32805982	32805983-32806173	Exclusion	1	0.89926	-0.10074	18.1413	2.05106e-05	0.00271058	ENSG00000182973@CNOT10@3:+:32804356^32805946&32805983^32806173|32804356^32806173
ENSG00000141699	FAM134C	17	-	40738910-40739851	40739852-40739882	40739883-40744073	Exclusion	0.978865	0.878007	-0.100858	23.3988	1.31661e-06	0.000226362	ENSG00000141699@FAM134C@17:-:40738910^40739851&40739883^40744073|40738910^40744073
ENSG00000137507	LRRC32	11	-	76369079-76370626	76370627-76372552	76372553-76376914	Exclusion	0.938614	0.837742	-0.100873	13.5426	0.000233211	0.0227971	ENSG00000137507@LRRC32@11:-:76369079^76370626&76372553^76376914|76369079^76376914
ENSG00000115641	FHL2	2	-	106002998-106013103	106013104-106013154	106013155-106015298	Exclusion	0.549727	0.448851	-0.100876	41.4266	1.2238e-10	4.11589e-08	ENSG00000115641@FHL2@2:-:106002998^106013103&106013155^106015298|106002998^106015298
ENSG00000133704	IPO8	12	-	30833573-30834592	30834593-30834751	30834752-30837234	Exclusion	0.992732	0.891855	-0.100877	33.0299	9.07515e-09	2.35423e-06	ENSG00000133704@IPO8@12:-:30833573^30834592&30834752^30837234|30833573^30837234
ENSG00000174099	MSRB3	12	+	65672646-65702308	65702309-65702435	65702436-65720605	Exclusion	0.520785	0.419885	-0.1009	14.425	0.000145855	0.0151985	ENSG00000174099@MSRB3@12:+:65672646^65702308&65702436^65720605|65672646^65720605
ENSG00000197548	ATG7	3	+	11340330-11340835	11340836-11340890	11340891-11348416	Exclusion	0.993428	0.89239	-0.101038	25.6506	4.09173e-07	7.8472e-05	ENSG00000197548@ATG7@3:+:11340330^11340835&11340891^11348416|11340330^11348416
ENSG00000135749	PCNXL2	1	-	233344436-233353644	233353645-233353677	233353678-233353776	Exclusion	1	0.89893	-0.10107	18.7066	1.52454e-05	0.00208842	ENSG00000135749@PCNXL2@1:-:233344436^233353644&233353678^233353776|233344436^233353776
ENSG00000112701	SENP6	6	+	76331342-76332466	76332467-76332574	76332575-76333615	Exclusion	0.226937	0.125859	-0.101078	15.1145	0.000101184	0.0109842	ENSG00000112701@SENP6@6:+:76331342^76332466&76332575^76333615|76331342^76333615
ENSG00000159899	NPR2	9	+	35802605-35802728	35802729-35802800	35802801-35805507	Exclusion	0.979274	0.878193	-0.101081	44.3167	2.79328e-11	9.91329e-09	ENSG00000159899@NPR2@9:+:35802605^35802728&35802801^35805507|35802605^35805507
ENSG00000240344	PPIL3	2	-	201746212-201747064	201747065-201747158	201747159-201750420	Exclusion	0.867706	0.766543	-0.101163	12.1853	0.000481665	0.0427049	ENSG00000240344@PPIL3@2:-:201746212^201747064&201747159^201750420|201746212^201750420
ENSG00000111711	GOLT1B	12	+	21654883-21661316	21661317-21661495	21661496-21665228	Exclusion	0.97655	0.875175	-0.101375	23.4302	1.29528e-06	0.0002232	ENSG00000111711@GOLT1B@12:+:21654883^21661316&21661496^21665228|21654883^21665228
ENSG00000105821	DNAJC2	7	-	102967132-102967778	102967779-102967825	102967826-102968102	Exclusion	0.152197	0.0506616	-0.101535	18.2378	1.94975e-05	0.00259157	ENSG00000105821@DNAJC2@7:-:102967132^102967778&102967826^102968102|102967132^102968102
ENSG00000196914	ARHGEF12	11	+	120300227-120300420	120300421-120300540	120300541-120302479	Exclusion	0.810278	0.708682	-0.101596	22.3219	2.30564e-06	0.000375944	ENSG00000196914@ARHGEF12@11:+:120300227^120300420&120300541^120302479|120300227^120302479
ENSG00000145388	METTL14	4	+	119625207-119626765	119626766-119626976	119626977-119631152	Exclusion	0.896327	0.794716	-0.101611	11.1721	0.000830349	0.0684579	ENSG00000145388@METTL14@4:+:119625207^119626765&119626977^119631152|119625207^119631152
ENSG00000109919	MTCH2	11	-	47656287-47657096	47657097-47657123	47657124-47660250	Exclusion	0.915016	0.813402	-0.101614	67.5856	2.01738e-16	1.1818e-13	ENSG00000109919@MTCH2@11:-:47656287^47657096&47657124^47660250|47656287^47660250
ENSG00000104946	TBC1D17	19	+	50386150-50386229	50386230-50386333	50386334-50386907	Exclusion	0.993938	0.892288	-0.10165	44.1227	3.08427e-11	1.0825e-08	ENSG00000104946@TBC1D17@19:+:50386150^50386229&50386334^50386907|50386150^50386907
ENSG00000136811	ODF2	9	+	131223290-131231461	131231462-131231632	131231633-131233586	Exclusion	0.974109	0.872252	-0.101857	12.9704	0.000316459	0.0298656	ENSG00000136811@ODF2@9:+:131223290^131231461&131231633^131233586|131223290^131233586
ENSG00000135018	UBQLN1	9	-	86280061-86281264	86281265-86281348	86281349-86284099	Exclusion	0.81328	0.711124	-0.102156	40.7823	1.70169e-10	5.58326e-08	ENSG00000135018@UBQLN1@9:-:86280061^86281264&86281349^86284099|86280061^86284099
ENSG00000152620	NADK2	5	-	36207368-36208726	36208727-36208792	36208793-36211945	Exclusion	0.107314	0.00503368	-0.10228	44.4247	2.64325e-11	9.4208e-09	ENSG00000152620@NADK2@5:-:36207368^36208726&36208793^36211945|36207368^36211945
ENSG00000115504	EHBP1	2	+	63206471-63215065	63215066-63215173	63215174-63217850	Exclusion	0.235802	0.133283	-0.102519	52.9098	3.49217e-13	1.52874e-10	ENSG00000115504@EHBP1@2:+:63206471^63215065&63215174^63217850|63206471^63217850
ENSG00000217555	CKLF	16	+	66586697-66592092	66592093-66592251	66592252-66597024	Exclusion	0.540783	0.438097	-0.102686	12.0514	0.000517536	0.0456591	ENSG00000217555@CKLF@16:+:66586697^66592092&66592252^66597024|66586697^66597024
ENSG00000137992	DBT	1	-	100671858-100672000	100672001-100672192	100672193-100676249	Exclusion	0.982292	0.879592	-0.1027	13.5198	0.000236054	0.0230376	ENSG00000137992@DBT@1:-:100671858^100672000&100672193^100676249|100671858^100676249
ENSG00000111144	LTA4H	12	-	96396843-96397615	96397616-96397759	96397760-96400091	Exclusion	0.864315	0.761607	-0.102707	15.9889	6.37143e-05	0.00742168	ENSG00000111144@LTA4H@12:-:96396843^96397615&96397760^96400091|96396843^96400091
ENSG00000240771	ARHGEF25	12	+	58008801-58009019	58009020-58009097	58009098-58009294	Exclusion	0.958571	0.855847	-0.102725	19.9341	8.01567e-06	0.00116649	ENSG00000240771@ARHGEF25@12:+:58008801^58009019&58009098^58009294|58008801^58009294
ENSG00000198176	TFDP1	13	+	114277602-114285937	114285938-114286059	114286060-114287434	Exclusion	0.922527	0.81971	-0.102818	70.1247	5.5672e-17	3.50336e-14	ENSG00000198176@TFDP1@13:+:114277602^114285937&114286060^114287434|114277602^114287434
ENSG00000088766	CRLS1	20	+	5990559-5996006	5996007-5996136	5996137-6012657	Exclusion	0.992328	0.889243	-0.103085	23.6769	1.1394e-06	0.000199516	ENSG00000088766@CRLS1@20:+:5990559^5996006&5996137^6012657|5990559^6012657
ENSG00000169084	DHRSX	X	-	2209645-2310394	2310395-2310515	2310516-2326785	Exclusion	0.127089	0.0239089	-0.10318	44.2684	2.86306e-11	1.01147e-08	ENSG00000169084@DHRSX@X:-:2209645^2310394&2310516^2326785|2209645^2326785
ENSG00000197603	C5orf42	5	-	37162669-37164374	37164375-37164429	37164430-37165640	Exclusion	0.972848	0.869482	-0.103366	11.4624	0.000710193	0.0600369	ENSG00000197603@C5orf42@5:-:37162669^37164374&37164430^37165640|37162669^37165640
ENSG00000115657	ABCB6	2	-	220079805-220080718	220080719-220080902	220080903-220081085	Exclusion	0.978511	0.874237	-0.104274	12.203	0.000477118	0.0423951	ENSG00000115657@ABCB6@2:-:220079805^220080718&220080903^220081085|220079805^220081085
ENSG00000198925	ATG9A	2	-	220079805-220080718	220080719-220080902	220080903-220081085	Exclusion	0.978511	0.874237	-0.104274	12.203	0.000477118	0.0423951	ENSG00000198925@ATG9A@2:-:220079805^220080718&220080903^220081085|220079805^220081085
ENSG00000138073	PREB	2	-	27354377-27354541	27354542-27354699	27354700-27354877	Exclusion	0.971426	0.86711	-0.104316	17.6334	2.67844e-05	0.00346577	ENSG00000138073@PREB@2:-:27354377^27354541&27354700^27354877|27354377^27354877
ENSG00000115414	FN1	2	-	216244041-216245533	216245534-216245803	216245804-216246934	Exclusion	0.330266	0.225944	-0.104321	4679.43	0	0	ENSG00000115414@FN1@2:-:216244041^216245533&216245804^216246934|216244041^216246934
ENSG00000083223	ZCCHC6	9	-	88932192-88933872	88933873-88933973	88933974-88934498	Exclusion	0.923579	0.819225	-0.104354	13.7382	0.000210139	0.0208324	ENSG00000083223@ZCCHC6@9:-:88932192^88933872&88933974^88934498|88932192^88934498
ENSG00000107521	HPS1	10	-	100193849-100195028	100195029-100195171	100195172-100195391	Exclusion	0.899516	0.79499	-0.104526	31.7855	1.72171e-08	4.24751e-06	ENSG00000107521@HPS1@10:-:100193849^100195028&100195172^100195391|100193849^100195391
ENSG00000116791	CRYZ	1	-	75190519-75196065	75196066-75196104	75196105-75198639	Exclusion	0.195848	0.0910308	-0.104818	14.3022	0.000155682	0.0160904	ENSG00000116791@CRYZ@1:-:75190519^75196065&75196105^75198639|75190519^75198639
ENSG00000087088	BAX	19	+	49458220-49458804	49458805-49458856	49458857-49459454	Exclusion	0.937202	0.832344	-0.104858	23.5529	1.21524e-06	0.000211188	ENSG00000087088@BAX@19:+:49458220^49458804&49458857^49459454|49458220^49459454
ENSG00000149923	PPP4C	16	+	30087797-30092579	30092580-30092631	30092632-30093804	Exclusion	0.956551	0.851445	-0.105106	67.0674	2.62379e-16	1.50422e-13	ENSG00000149923@PPP4C@16:+:30087797^30092579&30092632^30093804|30087797^30093804
ENSG00000110422	HIPK3	11	+	33369560-33369711	33369712-33369774	33369775-33370067	Exclusion	0.189559	0.0843643	-0.105195	21.417	3.69488e-06	0.000579021	ENSG00000110422@HIPK3@11:+:33369560^33369711&33369775^33370067|33369560^33370067
ENSG00000122034	GTF3A	13	+	28004759-28006867	28006868-28006941	28006942-28008275	Exclusion	0.818235	0.712824	-0.105411	38.6069	5.18354e-10	1.59972e-07	ENSG00000122034@GTF3A@13:+:28004759^28006867&28006942^28008275|28004759^28008275
ENSG00000243943	ZNF512	2	+	27822921-27823557	27823558-27823682	27823683-27824222	Exclusion	0.970401	0.86481	-0.105591	18.6756	1.5495e-05	0.00211722	ENSG00000243943@ZNF512@2:+:27822921^27823557&27823683^27824222|27822921^27824222
ENSG00000245694	CRNDE	16	-	54953122-54954209	54954210-54954250	54954251-54957496	Exclusion	0.973163	0.86737	-0.105793	35.4981	2.55303e-09	7.21553e-07	ENSG00000245694@CRNDE@16:-:54953122^54954209&54954251^54957496|54953122^54957496
ENSG00000115204	MPV17	2	-	27535640-27535860	27535861-27536021	27536022-27545314	Exclusion	0.916494	0.810598	-0.105896	26.2553	2.9913e-07	5.93459e-05	ENSG00000115204@MPV17@2:-:27535640^27535860&27536022^27545314|27535640^27545314
ENSG00000126522	ASL	7	+	65551650-65551730	65551731-65551808	65551809-65552320	Exclusion	0.849506	0.743503	-0.106003	13.0695	0.000300139	0.0285091	ENSG00000126522@ASL@7:+:65551650^65551730&65551809^65552320|65551650^65552320
ENSG00000138668	HNRNPD	4	-	83276555-83277689	83277690-83277836	83277837-83277948	Exclusion	0.452256	0.345922	-0.106334	60.3437	7.96601e-15	4.07397e-12	ENSG00000138668@HNRNPD@4:-:83276555^83277689&83277837^83277948|83276555^83277948
ENSG00000151806	GUF1	4	+	44696531-44697631	44697632-44697751	44697752-44699424	Exclusion	0.965402	0.858836	-0.106566	14.7779	0.000120945	0.0129032	ENSG00000151806@GUF1@4:+:44696531^44697631&44697752^44699424|44696531^44699424
ENSG00000198408	MGEA5	10	-	103552701-103553669	103553670-103553755	103553756-103557736	Exclusion	0.920814	0.814219	-0.106596	39.7393	2.90221e-10	9.25816e-08	ENSG00000198408@MGEA5@10:-:103552701^103553669&103553756^103557736|103552701^103557736
ENSG00000113649	TCERG1	5	+	145888809-145889629	145889630-145889723	145889724-145890003	Exclusion	0.22719	0.120361	-0.10683	10.8524	0.000986691	0.0791205	ENSG00000113649@TCERG1@5:+:145888809^145889629&145889724^145890003|145888809^145890003
ENSG00000117114	LPHN2	1	+	82451040-82452972	82452973-82453025	82453026-82456074	Exclusion	0.468504	0.361539	-0.106966	12.5128	0.000404184	0.0368911	ENSG00000117114@LPHN2@1:+:82451040^82452972&82453026^82456074|82451040^82456074
ENSG00000163374	YY1AP1	1	-	155649304-155650206	155650207-155650247	155650248-155657861	Exclusion	0.922738	0.815741	-0.106998	12.4763	0.000412144	0.0375114	ENSG00000163374@YY1AP1@1:-:155649304^155650206&155650248^155657861|155649304^155657861
ENSG00000178802	MPI	15	+	75188667-75189351	75189352-75189560	75189561-75189852	Exclusion	0.907923	0.800465	-0.107459	14.7291	0.000124115	0.0131977	ENSG00000178802@MPI@15:+:75188667^75189351&75189561^75189852|75188667^75189852
ENSG00000127603	MACF1	1	+	39929359-39930766	39930767-39930784	39930785-39934286	Exclusion	0.610835	0.503271	-0.107564	27.3322	1.71336e-07	3.55235e-05	ENSG00000127603@MACF1@1:+:39929359^39930766&39930785^39934286|39929359^39934286
ENSG00000047579	DTNBP1	6	-	15638036-15651543	15651544-15651594	15651595-15652317	Exclusion	0.96278	0.855137	-0.107643	13.3291	0.000261317	0.0251327	ENSG00000047579@DTNBP1@6:-:15638036^15651543&15651595^15652317|15638036^15652317
ENSG00000114988	LMAN2L	2	-	97377763-97399255	97399256-97399338	97399339-97400145	Exclusion	0.956431	0.848728	-0.107703	18.5649	1.64216e-05	0.00223435	ENSG00000114988@LMAN2L@2:-:97377763^97399255&97399339^97400145|97377763^97400145
ENSG00000105755	ETHE1	19	-	44015719-44030666	44030667-44030811	44030812-44031248	Exclusion	0.98968	0.881926	-0.107754	23.4851	1.25885e-06	0.000217361	ENSG00000105755@ETHE1@19:-:44015719^44030666&44030812^44031248|44015719^44031248
ENSG00000070778	PTPN21	14	-	88962837-88963546	88963547-88963634	88963635-88967126	Exclusion	0.997268	0.889477	-0.107791	40.043	2.48434e-10	7.98841e-08	ENSG00000070778@PTPN21@14:-:88962837^88963546&88963635^88967126|88962837^88967126
ENSG00000149451	ADAM33	20	-	3655341-3655419	3655420-3655496	3655497-3655673	Exclusion	0.969538	0.861496	-0.108042	38.0872	6.76539e-10	2.04866e-07	ENSG00000149451@ADAM33@20:-:3655341^3655419&3655497^3655673|3655341^3655673
ENSG00000137871	ZNF280D	15	-	56996466-56999279	56999280-56999348	56999349-56999460	Exclusion	0.954009	0.845953	-0.108056	11.6137	0.00065467	0.0557428	ENSG00000137871@ZNF280D@15:-:56996466^56999279&56999349^56999460|56996466^56999460
ENSG00000175634	RPS6KB2	11	+	67196095-67196452	67196453-67196493	67196494-67196590	Exclusion	0.976846	0.868611	-0.108235	12.6653	0.0003725	0.0344679	ENSG00000175634@RPS6KB2@11:+:67196095^67196452&67196494^67196590|67196095^67196590
ENSG00000163872	YEATS2	3	+	183476754-183479294	183479295-183479402	183479403-183479884	Exclusion	1	0.891739	-0.108261	23.8353	1.04938e-06	0.000185162	ENSG00000163872@YEATS2@3:+:183476754^183479294&183479403^183479884|183476754^183479884
ENSG00000162402	USP24	1	-	55557800-55558493	55558494-55558589	55558590-55559609	Exclusion	0.989912	0.881491	-0.108421	31.0093	2.56789e-08	6.13767e-06	ENSG00000162402@USP24@1:-:55557800^55558493&55558590^55559609|55557800^55559609
ENSG00000100342	APOL1	22	+	36651046-36653128	36653129-36653182	36653183-36653364	Exclusion	0.862398	0.753365	-0.109033	23.3477	1.35203e-06	0.000231958	ENSG00000100342@APOL1@22:+:36651046^36653128&36653183^36653364|36651046^36653364
ENSG00000148484	RSU1	10	-	16824084-16858971	16858972-16859083	16859084-16859313	Exclusion	0.911301	0.802045	-0.109255	92.4367	6.95117e-22	6.78675e-19	ENSG00000148484@RSU1@10:-:16824084^16858971&16859084^16859313|16824084^16859313
ENSG00000141140	MYO19	17	-	34870392-34870955	34870956-34871025	34871026-34871700	Exclusion	0.97976	0.870361	-0.109399	11.0162	0.00090318	0.0737827	ENSG00000141140@MYO19@17:-:34870392^34870955&34871026^34871700|34870392^34871700
ENSG00000107372	ZFAND5	9	-	74975704-74978385	74978386-74978522	74978523-74979611	Exclusion	0.558961	0.449559	-0.109402	29.7558	4.90028e-08	1.12134e-05	ENSG00000107372@ZFAND5@9:-:74975704^74978385&74978523^74979611|74975704^74979611
ENSG00000005486	RHBDD2	7	+	75508579-75510682	75510683-75510804	75510805-75511146	Exclusion	0.388385	0.278603	-0.109782	13.6074	0.0002253	0.022138	ENSG00000005486@RHBDD2@7:+:75508579^75510682&75510805^75511146|75508579^75511146
ENSG00000076242	MLH1	3	+	37053591-37055922	37055923-37056035	37056036-37058996	Exclusion	1	0.89021	-0.10979	41.3277	1.28728e-10	4.31139e-08	ENSG00000076242@MLH1@3:+:37053591^37055922&37056036^37058996|37053591^37058996
ENSG00000033030	ZCCHC8	12	-	122974011-122975008	122975009-122975114	122975115-122977261	Exclusion	0.977381	0.867509	-0.109872	10.3983	0.0012613	0.0978766	ENSG00000033030@ZCCHC8@12:-:122974011^122975008&122975115^122977261|122974011^122977261
ENSG00000100288	CHKB	22	-	51018232-51018485	51018486-51018511	51018512-51018618	Exclusion	0.95836	0.848322	-0.110038	16.2006	5.69764e-05	0.00672976	ENSG00000100288@CHKB@22:-:51018232^51018485&51018512^51018618|51018232^51018618
ENSG00000169855	ROBO1	3	-	78695341-78696778	78696779-78696805	78696806-78700881	Exclusion	0.287736	0.177485	-0.110251	10.8351	0.000995961	0.0798241	ENSG00000169855@ROBO1@3:-:78695341^78696778&78696806^78700881|78695341^78700881
ENSG00000126214	KLC1	14	+	104145883-104151322	104151323-104151373	104151374-104153417	Exclusion	0.28611	0.175634	-0.110476	23.2461	1.42543e-06	0.000243512	ENSG00000126214@KLC1@14:+:104145883^104151322&104151374^104153417|104145883^104153417
ENSG00000107560	RAB11FIP2	10	-	119774622-119793492	119793493-119793552	119793553-119798482	Exclusion	0.1469	0.0364234	-0.110477	58.1124	2.4756e-14	1.19048e-11	ENSG00000107560@RAB11FIP2@10:-:119774622^119793492&119793553^119798482|119774622^119798482
ENSG00000125676	THOC2	X	-	122757135-122757494	122757495-122757560	122757561-122757637	Exclusion	0.187596	0.0767815	-0.110814	10.4397	0.00123335	0.0959848	ENSG00000125676@THOC2@X:-:122757135^122757494&122757561^122757637|122757135^122757637
ENSG00000011405	PIK3C2A	11	-	17167490-17169063	17169064-17169175	17169176-17170213	Exclusion	0.982182	0.871129	-0.111053	32.3776	1.26943e-08	3.22557e-06	ENSG00000011405@PIK3C2A@11:-:17167490^17169063&17169176^17170213|17167490^17170213
ENSG00000135930	EIF4E2	2	+	233421241-233422593	233422594-233422728	233422729-233428956	Exclusion	0.969278	0.857873	-0.111404	109.14	1.51253e-25	1.79165e-22	ENSG00000135930@EIF4E2@2:+:233421241^233422593&233422729^233428956|233421241^233428956
ENSG00000113456	RAD1	5	-	34911918-34913574	34913575-34913683	34913684-34914799	Exclusion	0.629994	0.518361	-0.111632	21.1456	4.25669e-06	0.000654957	ENSG00000113456@RAD1@5:-:34911918^34913574&34913684^34914799|34911918^34914799
ENSG00000179151	EDC3	15	-	74967484-74979431	74979432-74979520	74979521-74988220	Exclusion	0.18117	0.0688165	-0.112353	15.8152	6.98374e-05	0.00804556	ENSG00000179151@EDC3@15:-:74967484^74979431&74979521^74988220|74967484^74988220
ENSG00000068912	ERLEC1	2	+	54028980-54035435	54035436-54035597	54035598-54036350	Exclusion	0.857622	0.745165	-0.112457	60.9623	5.81789e-15	3.03316e-12	ENSG00000068912@ERLEC1@2:+:54028980^54035435&54035598^54036350|54028980^54036350
ENSG00000197381	ADARB1	21	+	46603426-46604388	46604389-46604508	46604509-46604837	Exclusion	0.761255	0.648639	-0.112616	15.2265	9.53539e-05	0.0104714	ENSG00000197381@ADARB1@21:+:46603426^46604388&46604509^46604837|46603426^46604837
ENSG00000137500	CCDC90B	11	-	82985784-82989768	82989769-82989872	82989873-82991183	Exclusion	0.857252	0.744556	-0.112695	45.0768	1.89459e-11	6.87416e-09	ENSG00000137500@CCDC90B@11:-:82985784^82989768&82989873^82991183|82985784^82991183
ENSG00000066322	ELOVL1	1	-	43830680-43830856	43830857-43831047	43831048-43831234	Exclusion	0.953999	0.8413	-0.1127	106.292	6.36372e-25	7.32268e-22	ENSG00000066322@ELOVL1@1:-:43830680^43830856&43831048^43831234|43830680^43831234
ENSG00000133193	FAM104A	17	-	71205908-71208816	71208817-71208879	71208880-71223303	Exclusion	0.309766	0.197044	-0.112722	10.4199	0.00124667	0.0969749	ENSG00000133193@FAM104A@17:-:71205908^71208816&71208880^71223303|71205908^71223303
ENSG00000198363	ASPH	8	-	62555993-62556503	62556504-62556560	62556561-62557158	Exclusion	0.839235	0.726363	-0.112872	311.912	8.36872e-70	3.74493e-66	ENSG00000198363@ASPH@8:-:62555993^62556503&62556561^62557158|62555993^62557158
ENSG00000075711	DLG1	3	-	196876668-196888510	196888511-196888609	196888610-196921295	Exclusion	0.612633	0.499678	-0.112955	17.0276	3.68408e-05	0.00459361	ENSG00000075711@DLG1@3:-:196876668^196888510&196888610^196921295|196876668^196921295
ENSG00000049323	LTBP1	2	+	33540337-33567904	33567905-33568030	33568031-33572433	Exclusion	0.947433	0.83365	-0.113783	68.2993	1.4047e-16	8.28909e-14	ENSG00000049323@LTBP1@2:+:33540337^33567904&33568031^33572433|33540337^33572433
ENSG00000086758	HUWE1	X	-	53652220-53652746	53652747-53652989	53652990-53654360	Exclusion	0.383881	0.269645	-0.114237	17.3538	3.10281e-05	0.00395766	ENSG00000086758@HUWE1@X:-:53652220^53652746&53652990^53654360|53652220^53654360
ENSG00000068400	GRIPAP1	X	-	48853770-48854565	48854566-48854592	48854593-48855649	Exclusion	0.992244	0.877988	-0.114256	26.3998	2.77567e-07	5.5204e-05	ENSG00000068400@GRIPAP1@X:-:48853770^48854565&48854593^48855649|48853770^48855649
ENSG00000115307	AUP1	2	-	74755617-74755877	74755878-74756062	74756063-74756258	Exclusion	0.927684	0.813396	-0.114288	70.5539	4.47854e-17	2.85169e-14	ENSG00000115307@AUP1@2:-:74755617^74755877&74756063^74756258|74755617^74756258
ENSG00000100284	TOM1	22	+	35713955-35717951	35717952-35718012	35718013-35719020	Exclusion	0.931135	0.816793	-0.114342	39.6974	2.96526e-10	9.44061e-08	ENSG00000100284@TOM1@22:+:35713955^35717951&35718013^35719020|35713955^35719020
ENSG00000063241	ISOC2	19	-	55966698-55967002	55967003-55967212	55967213-55967715	Exclusion	0.875202	0.760579	-0.114623	23.9108	1.00906e-06	0.000179027	ENSG00000063241@ISOC2@19:-:55966698^55967002&55967213^55967715|55966698^55967715
ENSG00000072110	ACTN1	14	-	69349310-69349589	69349590-69349772	69349773-69350884	Exclusion	0.97816	0.863495	-0.114664	416.982	1.10743e-92	7.13615e-89	ENSG00000072110@ACTN1@14:-:69349310^69349589&69349773^69350884|69349310^69350884
ENSG00000171853	TRAPPC12	2	+	3469467-3481462	3481463-3481566	3481567-3482616	Exclusion	0.972829	0.857768	-0.115061	15.814	6.9884e-05	0.00804556	ENSG00000171853@TRAPPC12@2:+:3469467^3481462&3481567^3482616|3469467^3482616
ENSG00000132613	MTSS1L	16	-	70712313-70713217	70713218-70713226	70713227-70713532	Exclusion	0.308456	0.193204	-0.115253	47.1322	6.63571e-12	2.50937e-09	ENSG00000132613@MTSS1L@16:-:70712313^70713217&70713227^70713532|70712313^70713532
ENSG00000159593	NAE1	16	-	66860487-66860579	66860580-66860683	66860684-66864749	Exclusion	0.97417	0.85886	-0.115311	35.4244	2.65142e-09	7.46742e-07	ENSG00000159593@NAE1@16:-:66860487^66860579&66860684^66864749|66860487^66864749
ENSG00000196352	CD55	1	+	207512763-207513735	207513736-207513853	207513854-207532890	Exclusion	0.277996	0.162338	-0.115657	34.4844	4.29682e-09	1.17922e-06	ENSG00000196352@CD55@1:+:207512763^207513735&207513854^207532890|207512763^207532890
ENSG00000102287	GABRE	X	-	151128449-151129754	151129755-151129837	151129838-151130894	Exclusion	0.122286	0.00617284	-0.116113	16.6068	4.59857e-05	0.00560189	ENSG00000102287@GABRE@X:-:151128449^151129754&151129838^151130894|151128449^151130894
ENSG00000161091	MFSD12	19	-	3546167-3546252	3546253-3546423	3546424-3547269	Exclusion	0.952242	0.835738	-0.116504	23.4906	1.25525e-06	0.000216972	ENSG00000161091@MFSD12@19:-:3546167^3546252&3546424^3547269|3546167^3547269
ENSG00000036549	ZZZ3	1	-	78105288-78107068	78107069-78107131	78107132-78107206	Exclusion	0.980294	0.863642	-0.116652	31.3093	2.20025e-08	5.32213e-06	ENSG00000036549@ZZZ3@1:-:78105288^78107068&78107132^78107206|78105288^78107206
ENSG00000131375	CAPN7	3	+	15288965-15292481	15292482-15292530	15292531-15292622	Exclusion	0.969188	0.852191	-0.116997	22.8477	1.75356e-06	0.00029274	ENSG00000131375@CAPN7@3:+:15288965^15292481&15292531^15292622|15288965^15292622
ENSG00000204220	PFDN6	6	+	33258022-33258102	33258103-33258227	33258228-33258492	Exclusion	0.96361	0.846591	-0.117019	59.2465	1.39106e-14	6.87409e-12	ENSG00000204220@PFDN6@6:+:33258022^33258102&33258228^33258492|33258022^33258492
ENSG00000038382	TRIO	5	+	14502767-14504501	14504502-14504702	14504703-14507230	Exclusion	0.986769	0.869749	-0.117019	72.7559	1.4672e-17	9.93115e-15	ENSG00000038382@TRIO@5:+:14502767^14504501&14504703^14507230|14502767^14507230
ENSG00000153113	CAST	5	+	96058403-96062457	96062458-96062563	96062564-96063192	Exclusion	0.27839	0.161166	-0.117224	88.6601	4.68838e-21	4.24317e-18	ENSG00000153113@CAST@5:+:96058403^96062457&96062564^96063192|96058403^96063192
ENSG00000177119	ANO6	12	+	45610175-45695796	45695797-45695876	45695877-45725077	Exclusion	0.881982	0.76473	-0.117252	40.919	1.58674e-10	5.22739e-08	ENSG00000177119@ANO6@12:+:45610175^45695796&45695877^45725077|45610175^45725077
ENSG00000197535	MYO5A	15	-	52628754-52630006	52630007-52630081	52630082-52632392	Exclusion	0.180428	0.0625961	-0.117832	16.2959	5.4181e-05	0.00645343	ENSG00000197535@MYO5A@15:-:52628754^52630006&52630082^52632392|52628754^52632392
ENSG00000073008	PVR	19	+	45161179-45162009	45162010-45162168	45162169-45164558	Exclusion	0.821538	0.703685	-0.117853	31.5944	1.89978e-08	4.6371e-06	ENSG00000073008@PVR@19:+:45161179^45162009&45162169^45164558|45161179^45164558
ENSG00000120253	NUP43	6	-	150057759-150059778	150059779-150059914	150059915-150063525	Exclusion	0.983021	0.864918	-0.118103	29.0465	7.06607e-08	1.55721e-05	ENSG00000120253@NUP43@6:-:150057759^150059778&150059915^150063525|150057759^150063525
ENSG00000175193	PARL	3	-	183551378-183551511	183551512-183551613	183551614-183558357	Exclusion	0.93672	0.818502	-0.118219	41.1371	1.41918e-10	4.72369e-08	ENSG00000175193@PARL@3:-:183551378^183551511&183551614^183558357|183551378^183558357
ENSG00000120925	RNF170	8	-	42716999-42720558	42720559-42720632	42720633-42725146	Exclusion	0.801398	0.683078	-0.11832	15.8868	6.72448e-05	0.00778228	ENSG00000120925@RNF170@8:-:42716999^42720558&42720633^42725146|42716999^42725146
ENSG00000121851	POLR3GL	1	-	145457605-145457934	145457935-145458003	145458004-145459651	Exclusion	0.976437	0.858015	-0.118423	50.7701	1.03844e-12	4.33394e-10	ENSG00000121851@POLR3GL@1:-:145457605^145457934&145458004^145459651|145457605^145459651
ENSG00000183479	TREX2	X	-	152719967-152720334	152720335-152720511	152720512-152720999	Exclusion	0.465381	0.346877	-0.118504	11.0124	0.000905052	0.0738608	ENSG00000183479@TREX2@X:-:152719967^152720334&152720512^152720999|152719967^152720999
ENSG00000213397	HAUS7	X	-	152719967-152720334	152720335-152720511	152720512-152720999	Exclusion	0.465381	0.346877	-0.118504	11.0124	0.000905052	0.0738608	ENSG00000213397@HAUS7@X:-:152719967^152720334&152720512^152720999|152719967^152720999
ENSG00000162869	PPP1R21	2	+	48725875-48732702	48732703-48732735	48732736-48734407	Exclusion	0.917664	0.798949	-0.118715	11.0001	0.000911055	0.0742379	ENSG00000162869@PPP1R21@2:+:48725875^48732702&48732736^48734407|48725875^48734407
ENSG00000224078	SNHG14	15	+	25357042-25360445	25360446-25360803	25360804-25362556	Exclusion	0.979049	0.860264	-0.118785	18.2873	1.8997e-05	0.00253551	ENSG00000224078@SNHG14@15:+:25357042^25360445&25360804^25362556|25357042^25362556
ENSG00000037042	TUBG2	17	+	40812726-40814990	40814991-40815070	40815071-40815394	Exclusion	0.92943	0.810529	-0.118901	13.8874	0.000194094	0.0194694	ENSG00000037042@TUBG2@17:+:40812726^40814990&40815071^40815394|40812726^40815394
ENSG00000088367	EPB41L1	20	+	34802363-34807682	34807683-34807766	34807767-34809785	Exclusion	0.878412	0.759203	-0.119209	12.393	0.000430953	0.0389155	ENSG00000088367@EPB41L1@20:+:34802363^34807682&34807767^34809785|34802363^34809785
ENSG00000141012	GALNS	16	-	88902676-88904029	88904030-88904173	88904174-88907399	Exclusion	0.98904	0.869481	-0.119559	35.2374	2.9187e-09	8.19152e-07	ENSG00000141012@GALNS@16:-:88902676^88904029&88904174^88907399|88902676^88907399
ENSG00000152556	PFKM	12	+	48528822-48529073	48529074-48529166	48529167-48531503	Exclusion	0.682737	0.562684	-0.120053	18.9876	1.31571e-05	0.00183555	ENSG00000152556@PFKM@12:+:48528822^48529073&48529167^48531503|48528822^48531503
ENSG00000223482	NUTM2A-AS1	10	-	89048253-89067713	89067714-89067817	89067818-89086386	Exclusion	0.219668	0.0995881	-0.12008	27.5786	1.50837e-07	3.15167e-05	ENSG00000223482@NUTM2A-AS1@10:-:89048253^89067713&89067818^89086386|89048253^89086386
ENSG00000167615	LENG8	19	+	54963932-54964724	54964725-54964835	54964836-54965608	Exclusion	0.89931	0.779159	-0.12015	81.3976	1.84581e-19	1.48677e-16	ENSG00000167615@LENG8@19:+:54963932^54964724&54964836^54965608|54963932^54965608
ENSG00000137871	ZNF280D	15	-	56996466-56999279	56999280-56999341	56999342-56999460	Exclusion	0.942402	0.822095	-0.120307	10.9303	0.000946033	0.0765147	ENSG00000137871@ZNF280D@15:-:56996466^56999279&56999342^56999460|56996466^56999460
ENSG00000163138	PACRGL	4	+	20715163-20726430	20726431-20726511	20726512-20728907	Exclusion	0.215815	0.0954185	-0.120397	15.6146	7.76543e-05	0.00876656	ENSG00000163138@PACRGL@4:+:20715163^20726430&20726512^20728907|20715163^20728907
ENSG00000126858	RHOT1	17	+	30535329-30538134	30538135-30538257	30538258-30551634	Exclusion	0.378923	0.25821	-0.120713	13.9334	0.000189405	0.0190823	ENSG00000126858@RHOT1@17:+:30535329^30538134&30538258^30551634|30535329^30551634
ENSG00000198858	R3HDM4	19	-	900953-901419	901420-901546	901547-901975	Exclusion	0.959298	0.838376	-0.120922	25.1261	5.37019e-07	0.000100246	ENSG00000198858@R3HDM4@19:-:900953^901419&901547^901975|900953^901975
ENSG00000178307	TMEM11	17	-	21102154-21114248	21114249-21114540	21114541-21117403	Exclusion	0.327499	0.206389	-0.12111	18.7916	1.45805e-05	0.00201793	ENSG00000178307@TMEM11@17:-:21102154^21114248&21114541^21117403|21102154^21117403
ENSG00000153786	ZDHHC7	16	-	85015601-85022368	85022369-85022479	85022480-85023909	Exclusion	0.535696	0.414578	-0.121118	30.4904	3.3552e-08	7.86773e-06	ENSG00000153786@ZDHHC7@16:-:85015601^85022368&85022480^85023909|85015601^85023909
ENSG00000140853	NLRC5	16	+	57108596-57110730	57110731-57110814	57110815-57111207	Exclusion	0.979025	0.857311	-0.121714	18.7273	1.50805e-05	0.00207112	ENSG00000140853@NLRC5@16:+:57108596^57110730&57110815^57111207|57108596^57111207
ENSG00000153246	PLA2R1	2	-	160832737-160833195	160833196-160833231	160833232-160833794	Exclusion	0.952592	0.830805	-0.121787	31.3916	2.10897e-08	5.10899e-06	ENSG00000153246@PLA2R1@2:-:160832737^160833195&160833232^160833794|160832737^160833794
ENSG00000058272	PPP1R12A	12	-	80199549-80199945	80199946-80200113	80200114-80201005	Exclusion	0.738467	0.616063	-0.122404	23.8955	1.01707e-06	0.000180052	ENSG00000058272@PPP1R12A@12:-:80199549^80199945&80200114^80201005|80199549^80201005
ENSG00000163660	CCNL1	3	-	156868171-156869517	156869518-156869719	156869720-156869965	Exclusion	0.326305	0.203684	-0.122621	13.6344	0.00022208	0.0218682	ENSG00000163660@CCNL1@3:-:156868171^156869517&156869720^156869965|156868171^156869965
ENSG00000006282	SPATA20	17	+	48626548-48626646	48626647-48626848	48626849-48627345	Exclusion	0.979324	0.85645	-0.122873	73.5917	9.60695e-18	6.61389e-15	ENSG00000006282@SPATA20@17:+:48626548^48626646&48626849^48627345|48626548^48627345
ENSG00000068878	PSME4	2	-	54164678-54167092	54167093-54167137	54167138-54175557	Exclusion	0.990976	0.867954	-0.123023	38.145	6.56788e-10	1.99635e-07	ENSG00000068878@PSME4@2:-:54164678^54167092&54167138^54175557|54164678^54175557
ENSG00000145730	PAM	5	+	102296934-102309819	102309820-102310140	102310141-102325975	Exclusion	0.601293	0.478126	-0.123167	143.731	4.06835e-33	6.89894e-30	ENSG00000145730@PAM@5:+:102296934^102309819&102310141^102325975|102296934^102325975
ENSG00000112701	SENP6	6	+	76344528-76350402	76350403-76350420	76350421-76357446	Exclusion	0.716888	0.593708	-0.12318	14.5993	0.000132966	0.0140186	ENSG00000112701@SENP6@6:+:76344528^76350402&76350421^76357446|76344528^76357446
ENSG00000088833	NSFL1C	20	-	1435778-1436358	1436359-1436515	1436516-1438844	Exclusion	0.337422	0.214146	-0.123276	26.0192	3.38038e-07	6.62493e-05	ENSG00000088833@NSFL1C@20:-:1435778^1436358&1436516^1438844|1435778^1438844
ENSG00000136758	YME1L1	10	-	27425315-27431315	27431316-27431414	27431415-27434356	Exclusion	0.897168	0.773855	-0.123313	110.813	6.50264e-26	7.81758e-23	ENSG00000136758@YME1L1@10:-:27425315^27431315&27431415^27434356|27425315^27434356
ENSG00000169231	THBS3	1	-	155173097-155173303	155173304-155173330	155173331-155174850	Exclusion	0.984303	0.860843	-0.123461	18.3488	1.83931e-05	0.00246512	ENSG00000169231@THBS3@1:-:155173097^155173303&155173331^155174850|155173097^155174850
ENSG00000108175	ZMIZ1	10	+	81067329-81070680	81070681-81070941	81070942-81072398	Exclusion	0.635318	0.511809	-0.12351	18.8635	1.40412e-05	0.00194831	ENSG00000108175@ZMIZ1@10:+:81067329^81070680&81070942^81072398|81067329^81072398
ENSG00000166888	STAT6	12	-	57501098-57501441	57501442-57501526	57501527-57501945	Exclusion	0.855801	0.731954	-0.123847	32.0735	1.48446e-08	3.71338e-06	ENSG00000166888@STAT6@12:-:57501098^57501441&57501527^57501945|57501098^57501945
ENSG00000148840	PPRC1	10	+	103897796-103898375	103898376-103898522	103898523-103898635	Exclusion	0.975843	0.851849	-0.123995	19.8841	8.22816e-06	0.00119417	ENSG00000148840@PPRC1@10:+:103897796^103898375&103898523^103898635|103897796^103898635
ENSG00000117481	NSUN4	1	+	46810817-46812592	46812593-46812747	46812748-46818539	Exclusion	0.94066	0.816648	-0.124012	11.2172	0.000810424	0.0673321	ENSG00000117481@NSUN4@1:+:46810817^46812592&46812748^46818539|46810817^46818539
ENSG00000175061	FAM211A-AS1	17	+	16342729-16342973	16342974-16343017	16343018-16343498	Exclusion	0.278586	0.154553	-0.124033	451.681	3.10642e-100	2.17581e-96	ENSG00000175061@FAM211A-AS1@17:+:16342729^16342973&16343018^16343498|16342729^16343498
ENSG00000107186	MPDZ	9	-	13183585-13186268	13186269-13186385	13186386-13188782	Exclusion	0.894251	0.770153	-0.124098	25.4899	4.44697e-07	8.44803e-05	ENSG00000107186@MPDZ@9:-:13183585^13186268&13186386^13188782|13183585^13188782
ENSG00000177410	ZFAS1	20	+	47897108-47897439	47897440-47897501	47897502-47905581	Exclusion	0.660453	0.535904	-0.124549	217.909	2.58497e-49	7.43628e-46	ENSG00000177410@ZFAS1@20:+:47897108^47897439&47897502^47905581|47897108^47905581
ENSG00000107731	UNC5B	10	+	73048490-73048714	73048715-73048747	73048748-73050671	Exclusion	0.963815	0.839249	-0.124565	30.7533	2.93011e-08	6.94166e-06	ENSG00000107731@UNC5B@10:+:73048490^73048714&73048748^73050671|73048490^73050671
ENSG00000137449	CPEB2	4	+	15034836-15042087	15042088-15042111	15042112-15054037	Exclusion	0.256943	0.132356	-0.124587	11.2075	0.000814671	0.0676152	ENSG00000137449@CPEB2@4:+:15034836^15042087&15042112^15054037|15034836^15054037
ENSG00000007202	KIAA0100	17	-	26960770-26960912	26960913-26961104	26961105-26961534	Exclusion	0.975082	0.850482	-0.1246	95.7877	1.27889e-22	1.31226e-19	ENSG00000007202@KIAA0100@17:-:26960770^26960912&26961105^26961534|26960770^26961534
ENSG00000005810	MYCBP2	13	-	77699604-77700452	77700453-77700677	77700678-77713330	Exclusion	0.898033	0.773237	-0.124796	20.9684	4.66915e-06	0.000706277	ENSG00000005810@MYCBP2@13:-:77699604^77700452&77700678^77713330|77699604^77713330
ENSG00000114786	ABHD14A-ACY1	3	+	52018175-52019222	52019223-52019287	52019288-52019376	Exclusion	0.949878	0.824798	-0.12508	14.7924	0.000120016	0.0128139	ENSG00000114786@ABHD14A-ACY1@3:+:52018175^52019222&52019288^52019376|52018175^52019376
ENSG00000243989	ACY1	3	+	52018175-52019222	52019223-52019287	52019288-52019376	Exclusion	0.949878	0.824798	-0.12508	14.7924	0.000120016	0.0128139	ENSG00000243989@ACY1@3:+:52018175^52019222&52019288^52019376|52018175^52019376
ENSG00000198887	SMC5	9	+	72879362-72882838	72882839-72882891	72882892-72892225	Exclusion	0.979084	0.853955	-0.125129	29.3709	5.97681e-08	1.34288e-05	ENSG00000198887@SMC5@9:+:72879362^72882838&72882892^72892225|72879362^72892225
ENSG00000147364	FBXO25	8	+	381445-382885	382886-382935	382936-385614	Exclusion	0.84026	0.714805	-0.125455	15.422	8.59836e-05	0.00957271	ENSG00000147364@FBXO25@8:+:381445^382885&382936^385614|381445^385614
ENSG00000065357	DGKA	12	+	56331837-56332294	56332295-56332344	56332345-56332698	Exclusion	0.998512	0.872975	-0.125537	60.325	8.04203e-15	4.0869e-12	ENSG00000065357@DGKA@12:+:56331837^56332294&56332345^56332698|56331837^56332698
ENSG00000165416	SUGT1	13	+	53233385-53235609	53235610-53235705	53235706-53236783	Exclusion	0.41114	0.285447	-0.125693	27.0774	1.95473e-07	3.98104e-05	ENSG00000165416@SUGT1@13:+:53233385^53235609&53235706^53236783|53233385^53236783
ENSG00000071054	MAP4K4	2	+	102486878-102487955	102487956-102488147	102488148-102490108	Exclusion	0.452972	0.327164	-0.125809	77.5512	1.29327e-18	9.55696e-16	ENSG00000071054@MAP4K4@2:+:102486878^102487955&102488148^102490108|102486878^102490108
ENSG00000176720	BOK	2	+	242501892-242509539	242509540-242509703	242509704-242511711	Exclusion	0.87412	0.748271	-0.12585	12.3971	0.000430001	0.0388731	ENSG00000176720@BOK@2:+:242501892^242509539&242509704^242511711|242501892^242511711
ENSG00000013374	NUB1	7	+	151042553-151046158	151046159-151046326	151046327-151048509	Exclusion	0.983825	0.857694	-0.126131	80.4176	3.03087e-19	2.41715e-16	ENSG00000013374@NUB1@7:+:151042553^151046158&151046327^151048509|151042553^151048509
ENSG00000072401	UBE2D1	10	+	60121162-60121254	60121255-60121286	60121287-60123368	Exclusion	0.991646	0.865383	-0.126262	59.5478	1.1936e-14	5.9531e-12	ENSG00000072401@UBE2D1@10:+:60121162^60121254&60121287^60123368|60121162^60123368
ENSG00000101150	TPD52L2	20	+	62505170-62507168	62507169-62507228	62507229-62514071	Exclusion	0.867639	0.741274	-0.126365	139.732	3.04733e-32	4.90916e-29	ENSG00000101150@TPD52L2@20:+:62505170^62507168&62507229^62514071|62505170^62514071
ENSG00000181929	PRKAG1	12	-	49399327-49399525	49399526-49399635	49399636-49406844	Exclusion	0.94004	0.813673	-0.126367	71.9904	2.16242e-17	1.4395e-14	ENSG00000181929@PRKAG1@12:-:49399327^49399525&49399636^49406844|49399327^49406844
ENSG00000124333	VAMP7	X	+	155119276-155125285	155125286-155125343	155125344-155127775	Exclusion	0.956563	0.830012	-0.126551	52.3387	4.67081e-13	2.0173e-10	ENSG00000124333@VAMP7@X:+:155119276^155125285&155125344^155127775|155119276^155127775
ENSG00000104164	BLOC1S6	15	+	45879724-45884332	45884333-45884474	45884475-45897625	Exclusion	0.723508	0.596563	-0.126945	11.9462	0.000547575	0.0478897	ENSG00000104164@BLOC1S6@15:+:45879724^45884332&45884475^45897625|45879724^45897625
ENSG00000239779	WBP1	2	+	74685799-74686604	74686605-74686689	74686690-74686769	Exclusion	0.239405	0.112437	-0.126968	15.8338	6.91554e-05	0.00798047	ENSG00000239779@WBP1@2:+:74685799^74686604&74686690^74686769|74685799^74686769
ENSG00000111652	COPS7A	12	+	6833985-6837091	6837092-6837167	6837168-6837388	Exclusion	0.870184	0.743186	-0.126998	73.2759	1.12736e-17	7.72824e-15	ENSG00000111652@COPS7A@12:+:6833985^6837091&6837168^6837388|6833985^6837388
ENSG00000232956	SNHG15	7	-	45023646-45023955	45023956-45024025	45024026-45025619	Exclusion	0.95976	0.832453	-0.127308	19.4609	1.02681e-05	0.00146385	ENSG00000232956@SNHG15@7:-:45023646^45023955&45024026^45025619|45023646^45025619
ENSG00000058272	PPP1R12A	12	-	80199549-80199945	80199946-80200077	80200078-80201005	Exclusion	0.642428	0.514905	-0.127523	17.5348	2.82098e-05	0.00363271	ENSG00000058272@PPP1R12A@12:-:80199549^80199945&80200078^80201005|80199549^80201005
ENSG00000111653	ING4	12	-	6760552-6761436	6761437-6761475	6761476-6761827	Exclusion	0.993331	0.865659	-0.127671	36.671	1.39847e-09	4.08132e-07	ENSG00000111653@ING4@12:-:6760552^6761436&6761476^6761827|6760552^6761827
ENSG00000126107	HECTD3	1	-	45475356-45475657	45475658-45475793	45475794-45475872	Exclusion	0.928729	0.801033	-0.127696	19.7808	8.68521e-06	0.00125711	ENSG00000126107@HECTD3@1:-:45475356^45475657&45475794^45475872|45475356^45475872
ENSG00000204054	LINC00963	9	+	132251579-132255694	132255695-132255874	132255875-132265601	Exclusion	0.837263	0.709426	-0.127837	11.2197	0.000809343	0.0673067	ENSG00000204054@LINC00963@9:+:132251579^132255694&132255875^132265601|132251579^132265601
ENSG00000116266	STXBP3	1	+	109319046-109321907	109321908-109322032	109322033-109325043	Exclusion	0.98998	0.862095	-0.127885	47.1343	6.62855e-12	2.50937e-09	ENSG00000116266@STXBP3@1:+:109319046^109321907&109322033^109325043|109319046^109325043
ENSG00000132405	TBC1D14	4	+	7008454-7011603	7011604-7011675	7011676-7012379	Exclusion	0.856671	0.728665	-0.128006	22.5463	2.05144e-06	0.000337847	ENSG00000132405@TBC1D14@4:+:7008454^7011603&7011676^7012379|7008454^7012379
ENSG00000103145	HCFC1R1	16	-	3073363-3073474	3073475-3073531	3073532-3073847	Exclusion	0.921851	0.793612	-0.12824	24.3392	8.07798e-07	0.00014589	ENSG00000103145@HCFC1R1@16:-:3073363^3073474&3073532^3073847|3073363^3073847
ENSG00000122741	DCAF10	9	+	37819399-37842085	37842086-37842283	37842284-37854776	Exclusion	0.661426	0.533085	-0.128341	12.0104	0.000529037	0.0465718	ENSG00000122741@DCAF10@9:+:37819399^37842085&37842284^37854776|37819399^37854776
ENSG00000064102	ASUN	12	-	27067062-27067340	27067341-27067511	27067512-27068934	Exclusion	0.83388	0.705419	-0.128461	13.9528	0.000187461	0.0189245	ENSG00000064102@ASUN@12:-:27067062^27067340&27067512^27068934|27067062^27068934
ENSG00000266173	STRADA	17	-	61784100-61784606	61784607-61784778	61784779-61787850	Exclusion	0.961119	0.832561	-0.128558	19.7562	8.79774e-06	0.00127111	ENSG00000266173@STRADA@17:-:61784100^61784606&61784779^61787850|61784100^61787850
ENSG00000143393	PI4KB	1	-	151280278-151282686	151282687-151282731	151282732-151288048	Exclusion	0.296458	0.167884	-0.128574	26.4679	2.67959e-07	5.3425e-05	ENSG00000143393@PI4KB@1:-:151280278^151282686&151282732^151288048|151280278^151288048
ENSG00000092020	PPP2R3C	14	-	35568591-35576509	35576510-35576580	35576581-35577344	Exclusion	0.98711	0.858066	-0.129044	52.5928	4.10393e-13	1.77723e-10	ENSG00000092020@PPP2R3C@14:-:35568591^35576509&35576581^35577344|35568591^35577344
ENSG00000163818	LZTFL1	3	-	45877277-45879418	45879419-45879543	45879544-45883480	Exclusion	0.856107	0.726724	-0.129384	10.3689	0.00128154	0.0991286	ENSG00000163818@LZTFL1@3:-:45877277^45879418&45879544^45883480|45877277^45883480
ENSG00000135018	UBQLN1	9	-	86280061-86281264	86281265-86281309	86281310-86284099	Exclusion	0.687014	0.557312	-0.129702	31.4167	2.08184e-08	5.05089e-06	ENSG00000135018@UBQLN1@9:-:86280061^86281264&86281310^86284099|86280061^86284099
ENSG00000183597	TANGO2	22	+	20043537-20049052	20049053-20049229	20049230-20050860	Exclusion	0.984788	0.85507	-0.129718	17.5101	2.85779e-05	0.00367131	ENSG00000183597@TANGO2@22:+:20043537^20049052&20049230^20050860|20043537^20050860
ENSG00000137691	C11orf70	11	+	101929687-101937215	101937216-101937382	101937383-101946603	Exclusion	0.972703	0.842726	-0.129977	14.0592	0.00017714	0.0179805	ENSG00000137691@C11orf70@11:+:101929687^101937215&101937383^101946603|101929687^101946603
ENSG00000141391	SLMO1	18	+	12421629-12427039	12427040-12427110	12427111-12427219	Exclusion	0.984375	0.854351	-0.130024	20.7069	5.35228e-06	0.000799848	ENSG00000141391@SLMO1@18:+:12421629^12427039&12427111^12427219|12421629^12427219
ENSG00000074964	ARHGEF10L	1	+	17958962-17961042	17961043-17961057	17961058-17961329	Exclusion	0.873952	0.743821	-0.130131	10.7728	0.00103001	0.0819819	ENSG00000074964@ARHGEF10L@1:+:17958962^17961042&17961058^17961329|17958962^17961329
ENSG00000198909	MAP3K3	17	+	61769223-61769601	61769602-61769779	61769780-61770908	Exclusion	0.933136	0.802911	-0.130225	44.3163	2.79374e-11	9.91329e-09	ENSG00000198909@MAP3K3@17:+:61769223^61769601&61769780^61770908|61769223^61770908
ENSG00000196839	ADA	20	-	43249789-43251228	43251229-43251293	43251294-43251469	Exclusion	0.943341	0.812807	-0.130535	18.3382	1.84957e-05	0.0024727	ENSG00000196839@ADA@20:-:43249789^43251228&43251294^43251469|43249789^43251469
ENSG00000163629	PTPN13	4	+	87672278-87674161	87674162-87674218	87674219-87679412	Exclusion	0.423201	0.292502	-0.130699	17.4403	2.96474e-05	0.00380263	ENSG00000163629@PTPN13@4:+:87672278^87674161&87674219^87679412|87672278^87679412
ENSG00000117335	CD46	1	+	207940541-207941123	207941124-207941168	207941169-207943665	Exclusion	0.653182	0.522021	-0.131162	82.7412	9.35305e-20	7.60984e-17	ENSG00000117335@CD46@1:+:207940541^207941123&207941169^207943665|207940541^207943665
ENSG00000128872	TMOD2	15	+	52073372-52074917	52074918-52075025	52075026-52090393	Exclusion	0.993333	0.862143	-0.13119	14.5172	0.000138889	0.0145763	ENSG00000128872@TMOD2@15:+:52073372^52074917&52075026^52090393|52073372^52090393
ENSG00000144674	GOLGA4	3	+	37396679-37402733	37402734-37402796	37402797-37407570	Exclusion	0.444557	0.312918	-0.131639	20.9471	4.72132e-06	0.000712831	ENSG00000144674@GOLGA4@3:+:37396679^37402733&37402797^37407570|37396679^37407570
ENSG00000100242	SUN2	22	-	39148671-39150646	39150647-39150711	39150712-39151767	Exclusion	0.352842	0.221179	-0.131664	10.6168	0.00112067	0.0882816	ENSG00000100242@SUN2@22:-:39148671^39150646&39150712^39151767|39148671^39151767
ENSG00000124788	ATXN1	6	-	16658133-16753463	16753464-16753578	16753579-16761528	Exclusion	0.819641	0.687813	-0.131828	12.6361	0.000378359	0.0349498	ENSG00000124788@ATXN1@6:-:16658133^16753463&16753579^16761528|16658133^16761528
ENSG00000176261	ZBTB8OS	1	-	33093146-33097427	33097428-33097480	33097481-33099245	Exclusion	0.713168	0.580927	-0.132241	15.2759	9.28961e-05	0.0102362	ENSG00000176261@ZBTB8OS@1:-:33093146^33097427&33097481^33099245|33093146^33099245
ENSG00000169919	GUSB	7	-	65439692-65439905	65439906-65440058	65440059-65441001	Exclusion	0.567418	0.435069	-0.132349	14.7736	0.00012122	0.0129181	ENSG00000169919@GUSB@7:-:65439692^65439905&65440059^65441001|65439692^65441001
ENSG00000204371	EHMT2	6	-	31856525-31856745	31856746-31856847	31856848-31857004	Exclusion	0.893563	0.760803	-0.13276	15.0164	0.000106578	0.0115077	ENSG00000204371@EHMT2@6:-:31856525^31856745&31856848^31857004|31856525^31857004
ENSG00000138286	FAM149B1	10	+	74994699-74994950	74994951-74995076	74995077-74999069	Exclusion	0.927336	0.794554	-0.132782	13.43	0.000247631	0.0240028	ENSG00000138286@FAM149B1@10:+:74994699^74994950&74995077^74999069|74994699^74999069
ENSG00000006282	SPATA20	17	+	48624647-48625025	48625026-48625128	48625129-48625643	Exclusion	0.947817	0.814864	-0.132954	31.8691	1.64919e-08	4.0811e-06	ENSG00000006282@SPATA20@17:+:48624647^48625025&48625129^48625643|48624647^48625643
ENSG00000174446	SNAPC5	15	-	66786891-66787667	66787668-66787757	66787758-66789979	Exclusion	0.7788	0.645749	-0.133051	14.4285	0.000145585	0.0151801	ENSG00000174446@SNAPC5@15:-:66786891^66787667&66787758^66789979|66786891^66789979
ENSG00000175061	FAM211A-AS1	17	+	16342729-16342894	16342895-16343017	16343018-16343498	Exclusion	0.3127	0.179571	-0.133128	498.761	1.76867e-110	1.49962e-106	ENSG00000175061@FAM211A-AS1@17:+:16342729^16342894&16343018^16343498|16342729^16343498
ENSG00000100325	ASCC2	22	-	30221247-30221610	30221611-30221769	30221770-30228233	Exclusion	0.863378	0.730043	-0.133335	16.7622	4.2369e-05	0.00521829	ENSG00000100325@ASCC2@22:-:30221247^30221610&30221770^30228233|30221247^30228233
ENSG00000225485	ARHGAP23	17	+	36654069-36654655	36654656-36654752	36654753-36656838	Exclusion	0.8205	0.686934	-0.133566	83.4312	6.5972e-20	5.47829e-17	ENSG00000225485@ARHGAP23@17:+:36654069^36654655&36654753^36656838|36654069^36656838
ENSG00000240344	PPIL3	2	-	201746212-201747064	201747065-201747105	201747106-201750420	Exclusion	0.799783	0.665808	-0.133975	11.0779	0.000873611	0.0717309	ENSG00000240344@PPIL3@2:-:201746212^201747064&201747106^201750420|201746212^201750420
ENSG00000165669	FAM204A	10	-	120095936-120101238	120101239-120101439	120101440-120101781	Exclusion	0.582958	0.44877	-0.134188	18.8966	1.37999e-05	0.00191814	ENSG00000165669@FAM204A@10:-:120095936^120101238&120101440^120101781|120095936^120101781
ENSG00000164933	SLC25A32	8	-	104415553-104417003	104417004-104417089	104417090-104419861	Exclusion	0.935224	0.800988	-0.134236	34.3884	4.51415e-09	1.23257e-06	ENSG00000164933@SLC25A32@8:-:104415553^104417003&104417090^104419861|104415553^104419861
ENSG00000141503	MINK1	17	+	4795530-4795696	4795697-4795807	4795808-4795950	Exclusion	0.423667	0.289205	-0.134462	15.7175	7.35395e-05	0.00839617	ENSG00000141503@MINK1@17:+:4795530^4795696&4795808^4795950|4795530^4795950
ENSG00000078674	PCM1	8	+	17830197-17838099	17838100-17838264	17838265-17842955	Exclusion	0.578697	0.44418	-0.134517	16.669	4.4502e-05	0.00544768	ENSG00000078674@PCM1@8:+:17830197^17838099&17838265^17842955|17830197^17842955
ENSG00000100281	HMGXB4	22	+	35659868-35659974	35659975-35660089	35660090-35660640	Exclusion	0.334986	0.199709	-0.135277	12.1967	0.000478744	0.0425065	ENSG00000100281@HMGXB4@22:+:35659868^35659974&35660090^35660640|35659868^35660640
ENSG00000214548	MEG3	14	+	101297872-101298848	101298849-101298978	101298979-101302503	Exclusion	0.273375	0.138	-0.135375	37.046	1.15376e-09	3.40417e-07	ENSG00000214548@MEG3@14:+:101297872^101298848&101298979^101302503|101297872^101302503
ENSG00000115827	DCAF17	2	+	172325541-172330375	172330376-172330485	172330486-172333369	Exclusion	0.961816	0.826383	-0.135433	10.3568	0.00128997	0.0996762	ENSG00000115827@DCAF17@2:+:172325541^172330375&172330486^172333369|172325541^172333369
ENSG00000179630	LACC1	13	+	44463119-44464249	44464250-44464410	44464411-44465584	Exclusion	0.924938	0.789433	-0.135506	18.2774	1.90956e-05	0.00254656	ENSG00000179630@LACC1@13:+:44463119^44464249&44464411^44465584|44463119^44465584
ENSG00000010810	FYN	6	-	112101839-112167791	112167792-112167832	112167833-112194170	Exclusion	0.877071	0.741489	-0.135582	25.9157	3.56649e-07	6.94704e-05	ENSG00000010810@FYN@6:-:112101839^112167791&112167833^112194170|112101839^112194170
ENSG00000106608	URGCP	7	-	43927085-43927388	43927389-43927415	43927416-43946160	Exclusion	0.925212	0.789574	-0.135638	15.4365	8.53246e-05	0.00951249	ENSG00000106608@URGCP@7:-:43927085^43927388&43927416^43946160|43927085^43946160
ENSG00000138041	SMEK2	2	-	55795500-55800754	55800755-55800913	55800914-55804450	Exclusion	0.954565	0.81882	-0.135745	54.7128	1.39496e-13	6.27721e-11	ENSG00000138041@SMEK2@2:-:55795500^55800754&55800914^55804450|55795500^55804450
ENSG00000111452	GPR133	12	+	131621560-131622188	131622189-131622774	131622775-131623712	Exclusion	0.972379	0.83658	-0.135799	27.4061	1.64909e-07	3.42792e-05	ENSG00000111452@GPR133@12:+:131621560^131622188&131622775^131623712|131621560^131623712
ENSG00000130958	SLC35D2	9	-	99083624-99084279	99084280-99084362	99084363-99086372	Exclusion	0.977165	0.841205	-0.13596	25.4741	4.48362e-07	8.49762e-05	ENSG00000130958@SLC35D2@9:-:99083624^99084279&99084363^99086372|99083624^99086372
ENSG00000114395	CYB561D2	3	+	50388992-50389439	50389440-50389477	50389478-50390671	Exclusion	0.959342	0.823217	-0.136125	17.5537	2.79308e-05	0.00359966	ENSG00000114395@CYB561D2@3:+:50388992^50389439&50389478^50390671|50388992^50390671
ENSG00000004866	ST7	7	+	116849992-116859137	116859138-116859230	116859231-116869815	Exclusion	0.993827	0.856582	-0.137245	17.2722	3.23894e-05	0.00411919	ENSG00000004866@ST7@7:+:116849992^116859137&116859231^116869815|116849992^116869815
ENSG00000132199	ENOSF1	18	-	677873-678695	678696-678737	678738-683245	Exclusion	0.9422	0.804408	-0.137792	18.1866	2.00285e-05	0.00265121	ENSG00000132199@ENOSF1@18:-:677873^678695&678738^683245|677873^683245
ENSG00000182199	SHMT2	12	+	57624784-57625263	57625264-57625343	57625344-57625495	Exclusion	0.892073	0.75421	-0.137863	176.353	3.03251e-40	6.7851e-37	ENSG00000182199@SHMT2@12:+:57624784^57625263&57625344^57625495|57624784^57625495
ENSG00000073008	PVR	19	+	45161179-45162009	45162010-45162033	45162034-45164558	Exclusion	0.764585	0.626663	-0.137922	30.3875	3.53802e-08	8.26035e-06	ENSG00000073008@PVR@19:+:45161179^45162009&45162034^45164558|45161179^45164558
ENSG00000145216	FIP1L1	4	+	54244091-54245239	54245240-54245284	54245285-54245391	Exclusion	0.467335	0.329367	-0.137968	21.1427	4.2632e-06	0.000655332	ENSG00000145216@FIP1L1@4:+:54244091^54245239&54245285^54245391|54244091^54245391
ENSG00000162614	NEXN	1	+	78383959-78390872	78390873-78390914	78390915-78392098	Exclusion	0.792197	0.654107	-0.138089	32.383	1.26587e-08	3.22161e-06	ENSG00000162614@NEXN@1:+:78383959^78390872&78390915^78392098|78383959^78392098
ENSG00000156976	EIF4A2	3	+	186502486-186502750	186502751-186502890	186502891-186503671	Exclusion	0.759625	0.621514	-0.138111	189.535	4.01693e-43	1.01112e-39	ENSG00000156976@EIF4A2@3:+:186502486^186502750&186502891^186503671|186502486^186503671
ENSG00000100601	ALKBH1	14	-	78146314-78161080	78161081-78161243	78161244-78170711	Exclusion	0.966561	0.827899	-0.138662	12.6022	0.0003853	0.0354673	ENSG00000100601@ALKBH1@14:-:78146314^78161080&78161244^78170711|78146314^78170711
ENSG00000204463	BAG6	6	-	31607004-31607276	31607277-31607423	31607424-31607975	Exclusion	0.596908	0.45798	-0.138928	44.7044	2.29144e-11	8.23983e-09	ENSG00000204463@BAG6@6:-:31607004^31607276&31607424^31607975|31607004^31607975
ENSG00000154262	ABCA6	17	-	67085684-67087283	67087284-67087403	67087404-67092380	Exclusion	0.99113	0.852187	-0.138943	20.3024	6.61191e-06	0.000974528	ENSG00000154262@ABCA6@17:-:67085684^67087283&67087404^67092380|67085684^67092380
ENSG00000101928	MOSPD1	X	-	134031065-134033119	134033120-134033195	134033196-134033309	Exclusion	0.971125	0.831885	-0.13924	36.5959	1.4534e-09	4.23395e-07	ENSG00000101928@MOSPD1@X:-:134031065^134033119&134033196^134033309|134031065^134033309
ENSG00000146223	RPL7L1	6	+	42847690-42848598	42848599-42848704	42848705-42851188	Exclusion	0.836237	0.696968	-0.139269	48.3241	3.61284e-12	1.39908e-09	ENSG00000146223@RPL7L1@6:+:42847690^42848598&42848705^42851188|42847690^42851188
ENSG00000153066	TXNDC11	16	-	11792182-11794307	11794308-11794420	11794421-11815432	Exclusion	0.897424	0.757949	-0.139475	21.5077	3.52417e-06	0.000554969	ENSG00000153066@TXNDC11@16:-:11792182^11794307&11794421^11815432|11792182^11815432
ENSG00000006534	ALDH3B1	11	+	67782930-67785996	67785997-67786106	67786107-67786241	Exclusion	0.931845	0.792113	-0.139731	31.5378	1.95595e-08	4.75979e-06	ENSG00000006534@ALDH3B1@11:+:67782930^67785996&67786107^67786241|67782930^67786241
ENSG00000112701	SENP6	6	+	76344528-76350399	76350400-76350420	76350421-76357446	Exclusion	0.707889	0.56778	-0.140109	18.5801	1.6291e-05	0.00221845	ENSG00000112701@SENP6@6:+:76344528^76350399&76350421^76357446|76344528^76357446
ENSG00000109270	LAMTOR3	4	-	100813192-100815111	100815112-100815157	100815158-100815491	Exclusion	0.890439	0.750281	-0.140158	46.4038	9.62292e-12	3.56373e-09	ENSG00000109270@LAMTOR3@4:-:100813192^100815111&100815158^100815491|100813192^100815491
ENSG00000086189	DIMT1	5	-	61686810-61687997	61687998-61688061	61688062-61688752	Exclusion	0.990853	0.850683	-0.14017	79.6736	4.41653e-19	3.47972e-16	ENSG00000086189@DIMT1@5:-:61686810^61687997&61688062^61688752|61686810^61688752
ENSG00000126858	RHOT1	17	+	30535329-30536368	30536369-30536464	30536465-30551634	Exclusion	0.20516	0.0648202	-0.140339	26.9973	2.03736e-07	4.12328e-05	ENSG00000126858@RHOT1@17:+:30535329^30536368&30536465^30551634|30535329^30551634
ENSG00000156110	ADK	10	+	76158338-76285013	76285014-76285184	76285185-76349039	Exclusion	0.974019	0.833484	-0.140535	65.1122	7.07545e-16	3.91695e-13	ENSG00000156110@ADK@10:+:76158338^76285013&76285185^76349039|76158338^76349039
ENSG00000168958	MFF	2	+	228205097-228207460	228207461-228207535	228207536-228211941	Exclusion	0.32596	0.185272	-0.140688	45.3722	1.62934e-11	5.9385e-09	ENSG00000168958@MFF@2:+:228205097^228207460&228207536^228211941|228205097^228211941
ENSG00000135597	REPS1	6	-	139242262-139247537	139247538-139247618	139247619-139251113	Exclusion	0.327657	0.186901	-0.140756	11.8892	0.000564614	0.0492462	ENSG00000135597@REPS1@6:-:139242262^139247537&139247619^139251113|139242262^139251113
ENSG00000087053	MTMR2	11	-	95598841-95620775	95620776-95620848	95620849-95621319	Exclusion	0.262402	0.121587	-0.140815	17.1044	3.53796e-05	0.00443891	ENSG00000087053@MTMR2@11:-:95598841^95620775&95620849^95621319|95598841^95621319
ENSG00000072422	RHOBTB1	10	-	62631410-62631800	62631801-62632048	62632049-62634711	Exclusion	0.969043	0.828164	-0.140879	18.3649	1.82384e-05	0.00245079	ENSG00000072422@RHOBTB1@10:-:62631410^62631800&62632049^62634711|62631410^62634711
ENSG00000130816	DNMT1	19	-	10288044-10290862	10290863-10290910	10290911-10291025	Exclusion	0.279023	0.137769	-0.141254	12.8861	0.000331025	0.0311127	ENSG00000130816@DNMT1@19:-:10288044^10290862&10290911^10291025|10288044^10291025
ENSG00000167721	TSR1	17	-	2239025-2239330	2239331-2239434	2239435-2239624	Exclusion	0.966896	0.825145	-0.141751	35.5941	2.43019e-09	6.88042e-07	ENSG00000167721@TSR1@17:-:2239025^2239330&2239435^2239624|2239025^2239624
ENSG00000144233	AMMECR1L	2	-	128631847-128641776	128641777-128641886	128641887-128643383	Exclusion	0.970417	0.828582	-0.141836	19.1155	1.23044e-05	0.00172471	ENSG00000144233@AMMECR1L@2:-:128631847^128641776&128641887^128643383|128631847^128643383
ENSG00000052795	FNIP2	4	+	159754781-159754952	159754953-159755042	159755043-159756556	Exclusion	0.721721	0.579669	-0.142052	20.8488	4.96993e-06	0.000747564	ENSG00000052795@FNIP2@4:+:159754781^159754952&159755043^159756556|159754781^159756556
ENSG00000160703	NLRX1	11	+	119042183-119043064	119043065-119043134	119043135-119043609	Exclusion	0.884578	0.741917	-0.142661	10.6638	0.00109254	0.0863159	ENSG00000160703@NLRX1@11:+:119042183^119043064&119043135^119043609|119042183^119043609
ENSG00000084636	COL16A1	1	-	32145287-32145404	32145405-32145452	32145453-32145642	Exclusion	0.542671	0.399996	-0.142675	100.565	1.14564e-23	1.24702e-20	ENSG00000084636@COL16A1@1:-:32145287^32145404&32145453^32145642|32145287^32145642
ENSG00000158321	AUTS2	7	+	70236631-70239013	70239014-70239085	70239086-70240342	Exclusion	0.901028	0.757539	-0.143489	10.6415	0.00110578	0.0872368	ENSG00000158321@AUTS2@7:+:70236631^70239013&70239086^70240342|70236631^70240342
ENSG00000114126	TFDP2	3	-	141724387-141772956	141772957-141772991	141772992-141811902	Exclusion	0.259996	0.116275	-0.143721	14.3953	0.00014817	0.0153899	ENSG00000114126@TFDP2@3:-:141724387^141772956&141772992^141811902|141724387^141811902
ENSG00000135164	DMTF1	7	+	86781872-86783705	86783706-86783844	86783845-86792810	Exclusion	0.219422	0.0755787	-0.143843	12.5892	0.000387991	0.0356555	ENSG00000135164@DMTF1@7:+:86781872^86783705&86783845^86792810|86781872^86792810
ENSG00000182179	UBA7	3	-	49849977-49850080	49850081-49850171	49850172-49850494	Exclusion	0.970821	0.826259	-0.144562	29.3083	6.17319e-08	1.38123e-05	ENSG00000182179@UBA7@3:-:49849977^49850080&49850172^49850494|49849977^49850494
ENSG00000119004	CYP20A1	2	+	204131405-204143295	204143296-204143411	204143412-204144781	Exclusion	0.974347	0.829529	-0.144818	15.1183	0.000100981	0.0109694	ENSG00000119004@CYP20A1@2:+:204131405^204143295&204143412^204144781|204131405^204144781
ENSG00000127452	FBXL12	19	-	9922394-9923906	9923907-9923950	9923951-9929220	Exclusion	0.170093	0.0249371	-0.145156	25.0571	5.56575e-07	0.000103656	ENSG00000127452@FBXL12@19:-:9922394^9923906&9923951^9929220|9922394^9929220
ENSG00000182149	IST1	16	+	71956584-71957190	71957191-71957283	71957284-71958671	Exclusion	0.951113	0.805047	-0.146065	115.601	5.81356e-27	7.37438e-24	ENSG00000182149@IST1@16:+:71956584^71957190&71957284^71958671|71956584^71958671
ENSG00000166479	TMX3	18	-	66367723-66368981	66368982-66369027	66369028-66377257	Exclusion	0.967127	0.820911	-0.146216	124.68	5.97981e-29	8.30456e-26	ENSG00000166479@TMX3@18:-:66367723^66368981&66369028^66377257|66367723^66377257
ENSG00000125733	TRIP10	19	+	6745006-6746039	6746040-6746207	6746208-6746462	Exclusion	0.353179	0.206884	-0.146295	28.4368	9.68082e-08	2.07663e-05	ENSG00000125733@TRIP10@19:+:6745006^6746039&6746208^6746462|6745006^6746462
ENSG00000198715	C1orf85	1	-	156264357-156264549	156264550-156264807	156264808-156265316	Exclusion	0.844286	0.697743	-0.146543	61.4405	4.56335e-15	2.3946e-12	ENSG00000198715@C1orf85@1:-:156264357^156264549&156264808^156265316|156264357^156265316
ENSG00000090006	LTBP4	19	+	41128573-41128854	41128855-41128926	41128927-41129508	Exclusion	0.869088	0.722534	-0.146555	12.0326	0.000522776	0.0460709	ENSG00000090006@LTBP4@19:+:41128573^41128854&41128927^41129508|41128573^41129508
ENSG00000113391	FAM172A	5	-	93300229-93386435	93386436-93386536	93386537-93388830	Exclusion	0.824114	0.677356	-0.146758	18.2708	1.91627e-05	0.00255339	ENSG00000113391@FAM172A@5:-:93300229^93386435&93386537^93388830|93300229^93388830
ENSG00000119723	COQ6	14	+	74425928-74426117	74426118-74426225	74426226-74427875	Exclusion	0.942788	0.795791	-0.146997	22.8995	1.70696e-06	0.000285552	ENSG00000119723@COQ6@14:+:74425928^74426117&74426226^74427875|74425928^74427875
ENSG00000156253	RWDD2B	21	-	30380445-30380560	30380561-30380628	30380629-30380715	Exclusion	0.852845	0.705745	-0.1471	23.0244	1.59957e-06	0.000270111	ENSG00000156253@RWDD2B@21:-:30380445^30380560&30380629^30380715|30380445^30380715
ENSG00000050820	BCAR1	16	-	75269885-75271080	75271081-75271242	75271243-75276367	Exclusion	0.908435	0.761238	-0.147197	16.1179	5.9518e-05	0.00698338	ENSG00000050820@BCAR1@16:-:75269885^75271080&75271243^75276367|75269885^75276367
ENSG00000155313	USP25	21	+	17177578-17181127	17181128-17181204	17181205-17183455	Exclusion	0.982739	0.835132	-0.147608	54.0973	1.90808e-13	8.51484e-11	ENSG00000155313@USP25@21:+:17177578^17181127&17181205^17183455|17177578^17183455
ENSG00000124104	SNX21	20	+	44463756-44468960	44468961-44469097	44469098-44469277	Exclusion	0.31447	0.16685	-0.14762	13.7839	0.000205085	0.0204067	ENSG00000124104@SNX21@20:+:44463756^44468960&44469098^44469277|44463756^44469277
ENSG00000060971	ACAA1	3	-	38170880-38173086	38173087-38173129	38173130-38173416	Exclusion	0.935017	0.787227	-0.14779	59.5201	1.21051e-14	6.0188e-12	ENSG00000060971@ACAA1@3:-:38170880^38173086&38173130^38173416|38170880^38173416
ENSG00000166199	ALKBH3	11	+	43911379-43923065	43923066-43923275	43923276-43940587	Exclusion	0.950138	0.802185	-0.147953	22.1045	2.58206e-06	0.000416795	ENSG00000166199@ALKBH3@11:+:43911379^43923065&43923276^43940587|43911379^43940587
ENSG00000151176	PLBD2	12	+	113822071-113822655	113822656-113822751	113822752-113823016	Exclusion	0.987712	0.839551	-0.148161	305.729	1.861e-68	7.68724e-65	ENSG00000151176@PLBD2@12:+:113822071^113822655&113822752^113823016|113822071^113823016
ENSG00000198860	TSEN15	1	+	184023998-184041290	184041291-184041432	184041433-184041960	Exclusion	0.766452	0.617747	-0.148705	34.0977	5.24128e-09	1.40673e-06	ENSG00000198860@TSEN15@1:+:184023998^184041290&184041433^184041960|184023998^184041960
ENSG00000142192	APP	21	-	27354791-27369674	27369675-27369731	27369732-27372329	Exclusion	0.739425	0.590282	-0.149143	592.089	8.79962e-131	9.45061e-127	ENSG00000142192@APP@21:-:27354791^27369674&27369732^27372329|27354791^27372329
ENSG00000175061	FAM211A-AS1	17	+	16342729-16342841	16342842-16343017	16343018-16343498	Exclusion	0.328296	0.178941	-0.149355	617.989	2.04722e-136	2.35572e-132	ENSG00000175061@FAM211A-AS1@17:+:16342729^16342841&16343018^16343498|16342729^16343498
ENSG00000185813	PCYT2	17	-	79863031-79863257	79863258-79863323	79863324-79863545	Exclusion	0.953508	0.803767	-0.149741	38.9376	4.37566e-10	1.37141e-07	ENSG00000185813@PCYT2@17:-:79863031^79863257&79863324^79863545|79863031^79863545
ENSG00000054267	ARID4B	1	-	235359431-235377083	235377084-235377341	235377342-235383107	Exclusion	0.662216	0.512468	-0.149747	13.1796	0.000283008	0.0269939	ENSG00000054267@ARID4B@1:-:235359431^235377083&235377342^235383107|235359431^235383107
ENSG00000095321	CRAT	9	-	131870357-131871457	131871458-131871556	131871557-131872761	Exclusion	0.573958	0.424152	-0.149806	16.4017	5.1239e-05	0.00615086	ENSG00000095321@CRAT@9:-:131870357^131871457&131871557^131872761|131870357^131872761
ENSG00000196924	FLNA	X	-	153583441-153585618	153585619-153585642	153585643-153585801	Exclusion	0.630503	0.480533	-0.14997	411.234	1.97518e-91	1.22383e-87	ENSG00000196924@FLNA@X:-:153583441^153585618&153585643^153585801|153583441^153585801
ENSG00000108854	SMURF2	17	-	62594609-62602719	62602720-62602758	62602759-62657946	Exclusion	0.891831	0.741856	-0.149975	15.2155	9.59129e-05	0.0105111	ENSG00000108854@SMURF2@17:-:62594609^62602719&62602759^62657946|62594609^62657946
ENSG00000168958	MFF	2	+	228190144-228195341	228195342-228195562	228195563-228197134	Exclusion	0.902428	0.752164	-0.150264	70.465	4.685e-17	2.97141e-14	ENSG00000168958@MFF@2:+:228190144^228195341&228195563^228197134|228190144^228197134
ENSG00000108846	ABCC3	17	+	48752838-48752991	48752992-48753136	48753137-48753243	Exclusion	0.967514	0.817179	-0.150334	68.7291	1.12961e-16	6.84123e-14	ENSG00000108846@ABCC3@17:+:48752838^48752991&48753137^48753243|48752838^48753243
ENSG00000049540	ELN	7	+	73471044-73471969	73471970-73472026	73472027-73474215	Exclusion	0.681639	0.531047	-0.150592	53.9392	2.06794e-13	9.20274e-11	ENSG00000049540@ELN@7:+:73471044^73471969&73472027^73474215|73471044^73474215
ENSG00000126773	PCNXL4	14	+	60559138-60574303	60574304-60575045	60575046-60581417	Exclusion	0.648318	0.497629	-0.150689	21.3995	3.7286e-06	0.000583171	ENSG00000126773@PCNXL4@14:+:60559138^60574303&60575046^60581417|60559138^60581417
ENSG00000134574	DDB2	11	+	47256224-47256307	47256308-47256485	47256486-47256820	Exclusion	0.922978	0.772205	-0.150772	32.8956	9.72437e-09	2.51455e-06	ENSG00000134574@DDB2@11:+:47256224^47256307&47256486^47256820|47256224^47256820
ENSG00000100239	PPP6R2	22	+	50874882-50875416	50875417-50875497	50875498-50875934	Exclusion	0.489529	0.33874	-0.150789	23.945	9.91259e-07	0.000176257	ENSG00000100239@PPP6R2@22:+:50874882^50875416&50875498^50875934|50874882^50875934
ENSG00000164010	ERMAP	1	+	43304593-43305703	43305704-43305724	43305725-43305822	Exclusion	0.981029	0.830204	-0.150824	32.7683	1.03824e-08	2.66758e-06	ENSG00000164010@ERMAP@1:+:43304593^43305703&43305725^43305822|43304593^43305822
ENSG00000006282	SPATA20	17	+	48624647-48625080	48625081-48625128	48625129-48625643	Exclusion	0.942607	0.791758	-0.150849	32.7631	1.04104e-08	2.67051e-06	ENSG00000006282@SPATA20@17:+:48624647^48625080&48625129^48625643|48624647^48625643
ENSG00000144935	TRPC1	3	+	142510001-142511665	142511666-142511809	142511810-142521010	Exclusion	0.886051	0.734776	-0.151275	14.0582	0.000177241	0.0179805	ENSG00000144935@TRPC1@3:+:142510001^142511665&142511810^142521010|142510001^142521010
ENSG00000137601	NEK1	4	-	170506701-170508709	170508710-170508764	170508765-170509799	Exclusion	0.981979	0.830406	-0.151573	25.4258	4.59732e-07	8.70287e-05	ENSG00000137601@NEK1@4:-:170506701^170508709&170508765^170509799|170506701^170509799
ENSG00000136717	BIN1	2	-	127808489-127808729	127808730-127808819	127808820-127815048	Exclusion	0.878087	0.726458	-0.151629	14.5057	0.000139735	0.0146555	ENSG00000136717@BIN1@2:-:127808489^127808729&127808820^127815048|127808489^127815048
ENSG00000117114	LPHN2	1	+	82451040-82452943	82452944-82453025	82453026-82456074	Exclusion	0.412927	0.260582	-0.152345	22.19	2.46963e-06	0.000400251	ENSG00000117114@LPHN2@1:+:82451040^82452943&82453026^82456074|82451040^82456074
ENSG00000168734	PKIG	20	+	43160620-43211225	43211226-43211372	43211373-43218437	Exclusion	0.569416	0.417015	-0.152402	23.8236	1.05582e-06	0.000185889	ENSG00000168734@PKIG@20:+:43160620^43211225&43211373^43218437|43160620^43218437
ENSG00000107077	KDM4C	9	+	7103871-7105401	7105402-7105500	7105501-7128065	Exclusion	0.174237	0.0218254	-0.152412	15.5821	7.89969e-05	0.00890564	ENSG00000107077@KDM4C@9:+:7103871^7105401&7105501^7128065|7103871^7128065
ENSG00000172594	SMPDL3A	6	+	123110604-123116821	123116822-123117035	123117036-123117968	Exclusion	0.85475	0.702255	-0.152494	13.9067	0.000192114	0.0192828	ENSG00000172594@SMPDL3A@6:+:123110604^123116821&123117036^123117968|123110604^123117968
ENSG00000088833	NSFL1C	20	-	1435778-1436358	1436359-1436364	1436365-1438844	Exclusion	0.497984	0.345294	-0.15269	41.0347	1.49549e-10	4.95718e-08	ENSG00000088833@NSFL1C@20:-:1435778^1436358&1436365^1438844|1435778^1438844
ENSG00000134294	SLC38A2	12	-	46761124-46764294	46764295-46764410	46764411-46764558	Exclusion	0.901873	0.748286	-0.153587	630.264	4.37901e-139	5.4265e-135	ENSG00000134294@SLC38A2@12:-:46761124^46764294&46764411^46764558|46761124^46764558
ENSG00000132000	PODNL1	19	-	14044807-14046792	14046793-14046857	14046858-14047179	Exclusion	0.644676	0.490854	-0.153822	22.1942	2.46414e-06	0.000399765	ENSG00000132000@PODNL1@19:-:14044807^14046792&14046858^14047179|14044807^14047179
ENSG00000116337	AMPD2	1	+	110162901-110167924	110167925-110168055	110168056-110168283	Exclusion	0.843624	0.689696	-0.153928	12.6195	0.000381753	0.0351625	ENSG00000116337@AMPD2@1:+:110162901^110167924&110168056^110168283|110162901^110168283
ENSG00000100897	DCAF11	14	+	24586603-24586876	24586877-24586941	24586942-24587263	Exclusion	0.982069	0.827942	-0.154128	63.4735	1.62541e-15	8.72832e-13	ENSG00000100897@DCAF11@14:+:24586603^24586876&24586942^24587263|24586603^24587263
ENSG00000174796	THAP6	4	+	76442190-76446945	76446946-76447071	76447072-76452169	Exclusion	0.948773	0.794153	-0.15462	13.2689	0.000269847	0.0258913	ENSG00000174796@THAP6@4:+:76442190^76446945&76447072^76452169|76442190^76452169
ENSG00000171456	ASXL1	20	+	31017235-31017703	31017704-31017856	31017857-31019123	Exclusion	0.851092	0.696195	-0.154897	10.9104	0.000956273	0.0770483	ENSG00000171456@ASXL1@20:+:31017235^31017703&31017857^31019123|31017235^31019123
ENSG00000103148	NPRL3	16	-	162775-167299	167300-167374	167375-169124	Exclusion	0.852017	0.696868	-0.15515	18.4589	1.73609e-05	0.00234433	ENSG00000103148@NPRL3@16:-:162775^167299&167375^169124|162775^169124
ENSG00000122545	2019-09-07	7	+	35840881-35871101	35871102-35871644	35871645-35872407	Exclusion	0.823976	0.668508	-0.155468	72.3513	1.80102e-17	1.20389e-14	ENSG00000122545@SEPT7@7:+:35840881^35871101&35871645^35872407|35840881^35872407
ENSG00000166946	CCNDBP1	15	+	43477806-43478017	43478018-43478077	43478078-43481396	Exclusion	0.922544	0.767024	-0.15552	28.4786	9.47402e-08	2.0377e-05	ENSG00000166946@CCNDBP1@15:+:43477806^43478017&43478078^43481396|43477806^43481396
ENSG00000108510	MED13	17	-	60032929-60033040	60033041-60033199	60033200-60033699	Exclusion	0.974971	0.819208	-0.155763	59.324	1.33736e-14	6.62907e-12	ENSG00000108510@MED13@17:-:60032929^60033040&60033200^60033699|60032929^60033699
ENSG00000115318	LOXL3	2	-	74763599-74763835	74763836-74764055	74764056-74776495	Exclusion	0.907073	0.751283	-0.15579	18.2344	1.95314e-05	0.00259394	ENSG00000115318@LOXL3@2:-:74763599^74763835&74764056^74776495|74763599^74776495
ENSG00000104320	NBN	8	-	90993752-90994180	90994181-90994230	90994231-90994949	Exclusion	0.172527	0.0167359	-0.155791	37.4745	9.26161e-10	2.76299e-07	ENSG00000104320@NBN@8:-:90993752^90994180&90994231^90994949|90993752^90994949
ENSG00000082641	NFE2L1	17	+	46133961-46134393	46134394-46134483	46134484-46134705	Exclusion	0.483124	0.327092	-0.156031	150.472	1.36682e-34	2.44656e-31	ENSG00000082641@NFE2L1@17:+:46133961^46134393&46134484^46134705|46133961^46134705
ENSG00000003436	TFPI	2	-	188368498-188394090	188394091-188394212	188394213-188418926	Exclusion	0.214163	0.058018	-0.156145	41.0934	1.45122e-10	4.82037e-08	ENSG00000003436@TFPI@2:-:188368498^188394090&188394213^188418926|188368498^188418926
ENSG00000131459	GFPT2	5	-	179728609-179729422	179729423-179729584	179729585-179731771	Exclusion	0.911893	0.755671	-0.156222	19.5797	9.64881e-06	0.00138414	ENSG00000131459@GFPT2@5:-:179728609^179729422&179729585^179731771|179728609^179731771
ENSG00000072803	FBXW11	5	-	171337802-171341346	171341347-171341409	171341410-171433461	Exclusion	0.474092	0.317862	-0.15623	16.5016	4.8608e-05	0.00588324	ENSG00000072803@FBXW11@5:-:171337802^171341346&171341410^171433461|171337802^171433461
ENSG00000243147	MRPL33	2	+	27995560-27997290	27997291-27997397	27997398-28002299	Exclusion	0.447051	0.290678	-0.156374	121.122	3.59363e-28	4.82435e-25	ENSG00000243147@MRPL33@2:+:27995560^27997290&27997398^28002299|27995560^28002299
ENSG00000153113	CAST	5	+	96058403-96062497	96062498-96062563	96062564-96063192	Exclusion	0.424564	0.268159	-0.156405	141.654	1.15781e-32	1.88404e-29	ENSG00000153113@CAST@5:+:96058403^96062497&96062564^96063192|96058403^96063192
ENSG00000100241	SBF1	22	-	50895103-50895462	50895463-50895540	50895541-50897683	Exclusion	0.668599	0.512159	-0.15644	16.302	5.40069e-05	0.0064447	ENSG00000100241@SBF1@22:-:50895103^50895462&50895541^50897683|50895103^50897683
ENSG00000135164	DMTF1	7	+	86781872-86792554	86792555-86792648	86792649-86792810	Exclusion	0.254216	0.0976846	-0.156531	16.1646	5.80706e-05	0.00684345	ENSG00000135164@DMTF1@7:+:86781872^86792554&86792649^86792810|86781872^86792810
ENSG00000092607	TBX15	1	-	119466227-119467268	119467269-119467440	119467441-119469132	Exclusion	0.971722	0.815036	-0.156687	21.7269	3.14355e-06	0.000499771	ENSG00000092607@TBX15@1:-:119466227^119467268&119467441^119469132|119466227^119469132
ENSG00000108296	CWC25	17	-	36966019-36966528	36966529-36966653	36966654-36966720	Exclusion	0.180517	0.0237666	-0.15675	29.1818	6.58949e-08	1.46018e-05	ENSG00000108296@CWC25@17:-:36966019^36966528&36966654^36966720|36966019^36966720
ENSG00000102710	SUPT20H	13	-	37622074-37622700	37622701-37622736	37622737-37625624	Exclusion	0.765929	0.608967	-0.156962	16.6018	4.61063e-05	0.00560572	ENSG00000102710@SUPT20H@13:-:37622074^37622700&37622737^37625624|37622074^37625624
ENSG00000070269	TMEM260	14	+	57085482-57088248	57088249-57088420	57088421-57092099	Exclusion	0.88388	0.726786	-0.157094	10.9389	0.000941662	0.0762689	ENSG00000070269@TMEM260@14:+:57085482^57088248&57088421^57092099|57085482^57092099
ENSG00000023516	AKAP11	13	+	42869879-42871183	42871184-42871318	42871319-42872668	Exclusion	0.944067	0.785957	-0.158111	26.6121	2.48685e-07	4.98908e-05	ENSG00000023516@AKAP11@13:+:42869879^42871183&42871319^42872668|42869879^42872668
ENSG00000149923	PPP4C	16	+	30087797-30092520	30092521-30092631	30092632-30093804	Exclusion	0.925618	0.766644	-0.158974	61.5693	4.27422e-15	2.25021e-12	ENSG00000149923@PPP4C@16:+:30087797^30092520&30092632^30093804|30087797^30093804
ENSG00000177479	ARIH2	3	+	48960245-48962150	48962151-48962404	48962405-48964894	Exclusion	0.529929	0.370855	-0.159073	14.0584	0.000177223	0.0179805	ENSG00000177479@ARIH2@3:+:48960245^48962150&48962405^48964894|48960245^48964894
ENSG00000139546	TARBP2	12	+	53898600-53898918	53898919-53899046	53899047-53899432	Exclusion	0.809845	0.650341	-0.159505	14.8625	0.000115638	0.0124028	ENSG00000139546@TARBP2@12:+:53898600^53898918&53899047^53899432|53898600^53899432
ENSG00000149743	TRPT1	11	-	63991440-63991571	63991572-63991682	63991683-63991756	Exclusion	0.954536	0.794846	-0.159689	48.835	2.78422e-12	1.10204e-09	ENSG00000149743@TRPT1@11:-:63991440^63991571&63991683^63991756|63991440^63991756
ENSG00000187240	DYNC2H1	11	+	103027500-103029405	103029406-103029538	103029539-103029638	Exclusion	0.9875	0.827777	-0.159723	21.5323	3.47918e-06	0.000550034	ENSG00000187240@DYNC2H1@11:+:103027500^103029405&103029539^103029638|103027500^103029638
ENSG00000143977	SNRPG	2	-	70515325-70516481	70516482-70516504	70516505-70520749	Exclusion	0.855566	0.695547	-0.160019	123.325	1.18357e-28	1.62965e-25	ENSG00000143977@SNRPG@2:-:70515325^70516481&70516505^70520749|70515325^70520749
ENSG00000124104	SNX21	20	+	44463756-44469086	44469087-44469097	44469098-44469277	Exclusion	0.42274	0.26266	-0.16008	15.9244	6.59243e-05	0.00764594	ENSG00000124104@SNX21@20:+:44463756^44469086&44469098^44469277|44463756^44469277
ENSG00000129197	RPAIN	17	+	5326150-5329555	5329556-5329619	5329620-5335861	Exclusion	0.368752	0.208453	-0.160299	16.2978	5.41264e-05	0.00645343	ENSG00000129197@RPAIN@17:+:5326150^5329555&5329620^5335861|5326150^5335861
ENSG00000135317	SNX14	6	-	86246643-86248555	86248556-86248582	86248583-86251702	Exclusion	0.82889	0.668415	-0.160475	60.8033	6.30731e-15	3.2567e-12	ENSG00000135317@SNX14@6:-:86246643^86248555&86248583^86251702|86246643^86251702
ENSG00000163697	APBB2	4	-	41035322-41067592	41067593-41067690	41067691-41102655	Exclusion	0.698467	0.537774	-0.160693	15.2011	9.6648e-05	0.0105629	ENSG00000163697@APBB2@4:-:41035322^41067592&41067691^41102655|41035322^41102655
ENSG00000070269	TMEM260	14	+	57082746-57083900	57083901-57084015	57084016-57085311	Exclusion	0.964299	0.803547	-0.160752	19.1527	1.20668e-05	0.00169628	ENSG00000070269@TMEM260@14:+:57082746^57083900&57084016^57085311|57082746^57085311
ENSG00000182552	RWDD4	4	-	184572285-184572370	184572371-184572480	184572481-184577033	Exclusion	0.976368	0.814772	-0.161596	72.68	1.5247e-17	1.02344e-14	ENSG00000182552@RWDD4@4:-:184572285^184572370&184572481^184577033|184572285^184577033
ENSG00000174227	PIGG	4	+	521020-524224	524225-524534	524535-527606	Exclusion	0.945992	0.78433	-0.161662	26.1605	3.14176e-07	6.22544e-05	ENSG00000174227@PIGG@4:+:521020^524224&524535^527606|521020^527606
ENSG00000161203	AP2M1	3	+	183898040-183898432	183898433-183898529	183898530-183898636	Exclusion	0.422593	0.260816	-0.161777	315.511	1.37652e-70	6.71981e-67	ENSG00000161203@AP2M1@3:+:183898040^183898432&183898530^183898636|183898040^183898636
ENSG00000168958	MFF	2	+	228205097-228211941	228211942-228212100	228212101-228217229	Exclusion	0.85084	0.689002	-0.161838	72.9177	1.35173e-17	9.18818e-15	ENSG00000168958@MFF@2:+:228205097^228211941&228212101^228217229|228205097^228217229
ENSG00000235531	RP11-383H13.1	8	+	72875284-72885772	72885773-72885894	72885895-72964773	Exclusion	0.366384	0.204526	-0.161858	13.5548	0.000231702	0.0226771	ENSG00000235531@RP11-383H13.1@8:+:72875284^72885772&72885895^72964773|72875284^72964773
ENSG00000154175	ABI3BP	3	-	100581230-100581681	100581682-100581753	100581754-100582845	Exclusion	0.791352	0.629479	-0.161873	33.4833	7.18785e-09	1.88283e-06	ENSG00000154175@ABI3BP@3:-:100581230^100581681&100581754^100582845|100581230^100582845
ENSG00000140157	NIPA2	15	-	23021430-23033277	23033278-23033413	23033414-23033893	Exclusion	0.771087	0.608417	-0.162671	10.8823	0.00097086	0.0780453	ENSG00000140157@NIPA2@15:-:23021430^23033277&23033414^23033893|23021430^23033893
ENSG00000183597	TANGO2	22	+	20040108-20040882	20040883-20041074	20041075-20043465	Exclusion	0.45615	0.293095	-0.163055	16.5347	4.77686e-05	0.00579908	ENSG00000183597@TANGO2@22:+:20040108^20040882&20041075^20043465|20040108^20043465
ENSG00000145147	SLIT2	4	+	20547723-20550110	20550111-20550182	20550183-20550679	Exclusion	0.911528	0.748472	-0.163056	71.4749	2.80804e-17	1.83144e-14	ENSG00000145147@SLIT2@4:+:20547723^20550110&20550183^20550679|20547723^20550679
ENSG00000139197	PEX5	12	+	7354438-7354836	7354837-7354947	7354948-7355207	Exclusion	0.441915	0.278664	-0.16325	19.6073	9.51027e-06	0.00136793	ENSG00000139197@PEX5@12:+:7354438^7354836&7354948^7355207|7354438^7355207
ENSG00000070010	UFD1L	22	-	19459332-19462992	19462993-19463125	19463126-19466605	Exclusion	0.821457	0.657669	-0.163788	21.0181	4.54953e-06	0.00069143	ENSG00000070010@UFD1L@22:-:19459332^19462992&19463126^19466605|19459332^19466605
ENSG00000075336	TIMM21	18	+	71816345-71822379	71822380-71822442	71822443-71822540	Exclusion	1	0.836106	-0.163894	57.781	2.92992e-14	1.38824e-11	ENSG00000075336@TIMM21@18:+:71816345^71822379&71822443^71822540|71816345^71822540
ENSG00000136153	LMO7	13	+	76210863-76287317	76287318-76287388	76287389-76301164	Exclusion	0.760885	0.596628	-0.164257	166.148	5.13573e-38	1.04728e-34	ENSG00000136153@LMO7@13:+:76210863^76287317&76287389^76301164|76210863^76301164
ENSG00000066427	ATXN3	14	-	92559663-92560089	92560090-92560175	92560176-92562436	Exclusion	0.950468	0.785477	-0.16499	27.3102	1.73293e-07	3.5791e-05	ENSG00000066427@ATXN3@14:-:92559663^92560089&92560176^92562436|92559663^92562436
ENSG00000135164	DMTF1	7	+	86823419-86823999	86824000-86824144	86824145-86824346	Exclusion	0.944	0.778988	-0.165012	59.0804	1.51359e-14	7.45674e-12	ENSG00000135164@DMTF1@7:+:86823419^86823999&86824145^86824346|86823419^86824346
ENSG00000148498	PARD3	10	-	34690846-34739244	34739245-34739376	34739377-34759012	Exclusion	0.74905	0.583777	-0.165272	21.1113	4.33374e-06	0.000664275	ENSG00000148498@PARD3@10:-:34690846^34739244&34739377^34759012|34690846^34759012
ENSG00000124155	PIGT	20	+	44044984-44045156	44045157-44045294	44045295-44047934	Exclusion	0.916973	0.751697	-0.165277	69.9195	6.17755e-17	3.8573e-14	ENSG00000124155@PIGT@20:+:44044984^44045156&44045295^44047934|44044984^44047934
ENSG00000159423	ALDH4A1	1	-	19212123-19212957	19212958-19213005	19213006-19215855	Exclusion	0.957837	0.791865	-0.165972	12.3976	0.000429886	0.0388731	ENSG00000159423@ALDH4A1@1:-:19212123^19212957&19213006^19215855|19212123^19215855
ENSG00000255275	RP13-279N23.2	1	-	19212123-19212957	19212958-19213005	19213006-19215855	Exclusion	0.957837	0.791865	-0.165972	12.3976	0.000429886	0.0388731	ENSG00000255275@RP13-279N23.2@1:-:19212123^19212957&19213006^19215855|19212123^19215855
ENSG00000094914	AAAS	12	-	53708226-53708534	53708535-53708633	53708634-53708877	Exclusion	0.811028	0.644871	-0.166157	37.3787	9.72801e-10	2.8861e-07	ENSG00000094914@AAAS@12:-:53708226^53708534&53708634^53708877|53708226^53708877
ENSG00000068366	ACSL4	X	-	108926896-108939372	108939373-108939425	108939426-108976367	Exclusion	0.895645	0.729143	-0.166502	12.1087	0.000501879	0.0443506	ENSG00000068366@ACSL4@X:-:108926896^108939372&108939426^108976367|108926896^108976367
ENSG00000099917	MED15	22	+	20922919-20929399	20929400-20929519	20929520-20936897	Exclusion	0.595729	0.429005	-0.166724	15.7602	7.19006e-05	0.00823411	ENSG00000099917@MED15@22:+:20922919^20929399&20929520^20936897|20922919^20936897
ENSG00000124155	PIGT	20	+	44044984-44045156	44045157-44045334	44045335-44047934	Exclusion	0.917562	0.750645	-0.166916	71.2306	3.17816e-17	2.04797e-14	ENSG00000124155@PIGT@20:+:44044984^44045156&44045335^44047934|44044984^44047934
ENSG00000167257	RNF214	11	+	117153253-117153461	117153462-117153566	117153567-117153830	Exclusion	0.985566	0.818317	-0.167249	31.9592	1.57449e-08	3.90825e-06	ENSG00000167257@RNF214@11:+:117153253^117153461&117153567^117153830|117153253^117153830
ENSG00000049540	ELN	7	+	73474378-73474469	73474470-73474514	73474515-73474705	Exclusion	0.988583	0.82123	-0.167353	212.027	4.96269e-48	1.40259e-44	ENSG00000049540@ELN@7:+:73474378^73474469&73474515^73474705|73474378^73474705
ENSG00000175634	RPS6KB2	11	+	67196095-67196383	67196384-67196493	67196494-67196590	Exclusion	0.964864	0.797368	-0.167495	12.5914	0.000387526	0.0356331	ENSG00000175634@RPS6KB2@11:+:67196095^67196383&67196494^67196590|67196095^67196590
ENSG00000166889	PATL1	11	-	59423214-59423428	59423429-59423518	59423519-59423971	Exclusion	0.877567	0.709888	-0.167679	48.8225	2.80201e-12	1.10636e-09	ENSG00000166889@PATL1@11:-:59423214^59423428&59423519^59423971|59423214^59423971
ENSG00000198176	TFDP1	13	+	114277602-114285937	114285938-114286220	114286221-114287434	Exclusion	0.853163	0.685397	-0.167766	64.0008	1.2437e-15	6.74602e-13	ENSG00000198176@TFDP1@13:+:114277602^114285937&114286221^114287434|114277602^114287434
ENSG00000182165	TP53TG1	7	-	86971001-86974358	86974359-86974549	86974550-86974620	Exclusion	0.583239	0.41531	-0.167929	14.6895	0.00012675	0.0134071	ENSG00000182165@TP53TG1@7:-:86971001^86974358&86974550^86974620|86971001^86974620
ENSG00000153066	TXNDC11	16	-	11815527-11824500	11824501-11824630	11824631-11827837	Exclusion	0.895507	0.72751	-0.167997	24.281	8.3257e-07	0.000150027	ENSG00000153066@TXNDC11@16:-:11815527^11824500&11824631^11827837|11815527^11827837
ENSG00000186594	MIR22HG	17	-	1617309-1617664	1617665-1617747	1617748-1619423	Exclusion	0.816941	0.648859	-0.168082	16.9884	3.76095e-05	0.00466419	ENSG00000186594@MIR22HG@17:-:1617309^1617664&1617748^1619423|1617309^1619423
ENSG00000083520	DIS3	13	-	73355142-73355426	73355427-73355494	73355495-73355742	Exclusion	0.338418	0.170264	-0.168153	12.9918	0.000312857	0.0295603	ENSG00000083520@DIS3@13:-:73355142^73355426&73355495^73355742|73355142^73355742
ENSG00000156171	DRAM2	1	-	111663316-111667363	111667364-111667503	111667504-111668848	Exclusion	0.923836	0.754779	-0.169057	71.9731	2.18152e-17	1.44624e-14	ENSG00000156171@DRAM2@1:-:111663316^111667363&111667504^111668848|111663316^111668848
ENSG00000100330	MTMR3	22	+	30416874-30418017	30418018-30418128	30418129-30418597	Exclusion	0.810445	0.641332	-0.169114	20.4171	6.22707e-06	0.000921178	ENSG00000100330@MTMR3@22:+:30416874^30418017&30418129^30418597|30416874^30418597
ENSG00000172345	STARD5	15	-	81614882-81615239	81615240-81615289	81615290-81616142	Exclusion	0.949228	0.780033	-0.169195	13.8555	0.000197423	0.0197542	ENSG00000172345@STARD5@15:-:81614882^81615239&81615290^81616142|81614882^81616142
ENSG00000100330	MTMR3	22	+	30418687-30419445	30419446-30419472	30419473-30421618	Exclusion	0.383595	0.214165	-0.16943	21.3736	3.7793e-06	0.000588814	ENSG00000100330@MTMR3@22:+:30418687^30419445&30419473^30421618|30418687^30421618
ENSG00000173517	PEAK1	15	-	77544869-77576224	77576225-77576372	77576373-77577299	Exclusion	0.370874	0.201014	-0.16986	29.0201	7.16302e-08	1.57642e-05	ENSG00000173517@PEAK1@15:-:77544869^77576224&77576373^77577299|77544869^77577299
ENSG00000168958	MFF	2	+	228190144-228193393	228193394-228195562	228195563-228197134	Exclusion	0.913705	0.743057	-0.170648	98.2163	3.7509e-23	3.97538e-20	ENSG00000168958@MFF@2:+:228190144^228193393&228195563^228197134|228190144^228197134
ENSG00000204344	STK19	6	+	31946776-31947190	31947191-31947330	31947331-31948227	Exclusion	0.943464	0.772725	-0.170739	44.5277	2.50778e-11	8.99768e-09	ENSG00000204344@STK19@6:+:31946776^31947190&31947331^31948227|31946776^31948227
ENSG00000092096	SLC22A17	14	-	23816422-23816722	23816723-23816940	23816941-23817369	Exclusion	0.855407	0.684242	-0.171166	12.911	0.000326661	0.0307204	ENSG00000092096@SLC22A17@14:-:23816422^23816722&23816941^23817369|23816422^23817369
ENSG00000147133	TAF1	X	+	70678217-70678999	70679000-70679101	70679102-70679401	Exclusion	0.253482	0.0823114	-0.171171	28.3128	1.03209e-07	2.19929e-05	ENSG00000147133@TAF1@X:+:70678217^70678999&70679102^70679401|70678217^70679401
ENSG00000147419	CCDC25	8	-	27605797-27606011	27606012-27606115	27606116-27610028	Exclusion	0.870645	0.699271	-0.171374	40.3132	2.16339e-10	6.99772e-08	ENSG00000147419@CCDC25@8:-:27605797^27606011&27606116^27610028|27605797^27610028
ENSG00000165029	ABCA1	9	-	107645439-107646707	107646708-107646849	107646850-107651382	Exclusion	0.895376	0.723511	-0.171865	21.116	4.32303e-06	0.000663857	ENSG00000165029@ABCA1@9:-:107645439^107646707&107646850^107651382|107645439^107651382
ENSG00000163374	YY1AP1	1	-	155649304-155650172	155650173-155650247	155650248-155657861	Exclusion	0.844877	0.672993	-0.171884	10.6818	0.00108197	0.0855262	ENSG00000163374@YY1AP1@1:-:155649304^155650172&155650248^155657861|155649304^155657861
ENSG00000136717	BIN1	2	-	127808489-127808729	127808730-127808819	127808820-127816586	Exclusion	0.883766	0.711701	-0.172064	15.9728	6.42575e-05	0.00746876	ENSG00000136717@BIN1@2:-:127808489^127808729&127808820^127816586|127808489^127816586
ENSG00000214548	MEG3	14	+	101296087-101298848	101298849-101298978	101298979-101302503	Exclusion	0.653828	0.481697	-0.172131	15.9669	6.44584e-05	0.0074867	ENSG00000214548@MEG3@14:+:101296087^101298848&101298979^101302503|101296087^101302503
ENSG00000145349	CAMK2D	4	-	114375672-114376881	114376882-114376977	114376978-114378490	Exclusion	0.25141	0.0786533	-0.172757	73.8463	8.44415e-18	5.86348e-15	ENSG00000145349@CAMK2D@4:-:114375672^114376881&114376978^114378490|114375672^114378490
ENSG00000183597	TANGO2	22	+	20040108-20040959	20040960-20041074	20041075-20043465	Exclusion	0.584909	0.411791	-0.173118	22.281	2.35531e-06	0.000383266	ENSG00000183597@TANGO2@22:+:20040108^20040959&20041075^20043465|20040108^20043465
ENSG00000111271	ACAD10	12	+	112147489-112150301	112150302-112150461	112150462-112153624	Exclusion	0.959762	0.786396	-0.173366	11.2761	0.000785109	0.065499	ENSG00000111271@ACAD10@12:+:112147489^112150301&112150462^112153624|112147489^112153624
ENSG00000143797	MBOAT2	2	-	9000895-9002719	9002720-9002852	9002853-9004299	Exclusion	0.992602	0.818825	-0.173777	94.0547	3.06917e-22	3.03334e-19	ENSG00000143797@MBOAT2@2:-:9000895^9002719&9002853^9004299|9000895^9004299
ENSG00000139631	CSAD	12	-	53554629-53554910	53554911-53554975	53554976-53555056	Exclusion	0.398492	0.224226	-0.174267	11.7661	0.000603195	0.0519323	ENSG00000139631@CSAD@12:-:53554629^53554910&53554976^53555056|53554629^53555056
ENSG00000138074	SLC5A6	2	-	27428962-27429350	27429351-27429402	27429403-27429744	Exclusion	0.937778	0.763374	-0.174404	11.8625	0.000572766	0.0498223	ENSG00000138074@SLC5A6@2:-:27428962^27429350&27429403^27429744|27428962^27429744
ENSG00000177479	ARIH2	3	+	48960245-48962150	48962151-48962272	48962273-48964894	Exclusion	0.645636	0.470372	-0.175264	21.5281	3.48681e-06	0.0005507	ENSG00000177479@ARIH2@3:+:48960245^48962150&48962273^48964894|48960245^48964894
ENSG00000185386	MAPK11	22	-	50705912-50705997	50705998-50706056	50706057-50706248	Exclusion	0.972059	0.796738	-0.175321	11.675	0.000633446	0.0541647	ENSG00000185386@MAPK11@22:-:50705912^50705997&50706057^50706248|50705912^50706248
ENSG00000139178	C1RL	12	-	7254684-7260846	7260847-7261075	7261076-7261705	Exclusion	0.864854	0.689339	-0.175515	42.8138	6.02053e-11	2.07685e-08	ENSG00000139178@C1RL@12:-:7254684^7260846&7261076^7261705|7254684^7261705
ENSG00000011143	MKS1	17	-	56291749-56292101	56292102-56292199	56292200-56293448	Exclusion	0.972917	0.797312	-0.175604	12.2847	0.000456676	0.0408785	ENSG00000011143@MKS1@17:-:56291749^56292101&56292200^56293448|56291749^56293448
ENSG00000214135	AC024560.3	3	-	197348740-197349057	197349058-197349201	197349202-197350090	Exclusion	0.826796	0.650968	-0.175828	11.9081	0.000558914	0.0487754	ENSG00000214135@AC024560.3@3:-:197348740^197349057&197349202^197350090|197348740^197350090
ENSG00000163093	BBS5	2	+	170349520-170350250	170350251-170350346	170350347-170355995	Exclusion	1	0.823672	-0.176328	24.5723	7.15726e-07	0.000130431	ENSG00000163093@BBS5@2:+:170349520^170350250&170350347^170355995|170349520^170355995
ENSG00000047579	DTNBP1	6	-	15638036-15651543	15651544-15651639	15651640-15652317	Exclusion	0.927403	0.751052	-0.176351	10.8875	0.000968175	0.0778683	ENSG00000047579@DTNBP1@6:-:15638036^15651543&15651640^15652317|15638036^15652317
ENSG00000178053	MLF1	3	+	158289181-158310222	158310223-158310370	158310371-158314650	Exclusion	1	0.823568	-0.176432	13.2194	0.000277065	0.0265153	ENSG00000178053@MLF1@3:+:158289181^158310222&158310371^158314650|158289181^158314650
ENSG00000127952	STYXL1	7	-	75634723-75643059	75643060-75643205	75643206-75651168	Exclusion	0.749294	0.572453	-0.17684	23.8675	1.03197e-06	0.00018249	ENSG00000127952@STYXL1@7:-:75634723^75643059&75643206^75651168|75634723^75651168
ENSG00000156873	PHKG2	16	+	30764879-30767502	30767503-30767593	30767594-30767687	Exclusion	0.976043	0.798967	-0.177076	27.2988	1.74323e-07	3.59577e-05	ENSG00000156873@PHKG2@16:+:30764879^30767502&30767594^30767687|30764879^30767687
ENSG00000160688	FLAD1	1	+	154961326-154962035	154962036-154962183	154962184-154962634	Exclusion	0.921791	0.744312	-0.177479	15.7116	7.3772e-05	0.00841079	ENSG00000160688@FLAD1@1:+:154961326^154962035&154962184^154962634|154961326^154962634
ENSG00000104312	RIPK2	8	+	90770462-90775056	90775057-90775210	90775211-90777568	Exclusion	0.704862	0.527319	-0.177543	10.3567	0.00129006	0.0996762	ENSG00000104312@RIPK2@8:+:90770462^90775056&90775211^90777568|90770462^90777568
ENSG00000076242	MLH1	3	+	37053591-37055922	37055923-37056035	37056036-37061800	Exclusion	0.981746	0.802376	-0.17937	27.1494	1.88319e-07	3.84508e-05	ENSG00000076242@MLH1@3:+:37053591^37055922&37056036^37061800|37053591^37061800
ENSG00000146223	RPL7L1	6	+	42847690-42848598	42848599-42848820	42848821-42851188	Exclusion	0.724407	0.544981	-0.179425	37.928	7.34034e-10	2.21029e-07	ENSG00000146223@RPL7L1@6:+:42847690^42848598&42848821^42851188|42847690^42851188
ENSG00000163138	PACRGL	4	+	20706438-20709425	20709426-20709493	20709494-20714410	Exclusion	0.845143	0.665668	-0.179475	14.7577	0.00012225	0.013008	ENSG00000163138@PACRGL@4:+:20706438^20709425&20709494^20714410|20706438^20714410
ENSG00000010803	SCMH1	1	-	41617357-41625396	41625397-41625605	41625606-41626546	Exclusion	0.591489	0.411518	-0.17997	11.3444	0.00075674	0.063428	ENSG00000010803@SCMH1@1:-:41617357^41625396&41625606^41626546|41617357^41626546
ENSG00000085274	MYNN	3	+	169500432-169501264	169501265-169501348	169501349-169502409	Exclusion	0.805281	0.624574	-0.180706	17.8564	2.38215e-05	0.00311491	ENSG00000085274@MYNN@3:+:169500432^169501264&169501349^169502409|169500432^169502409
ENSG00000135506	OS9	12	+	58112966-58113881	58113882-58114046	58114047-58114188	Exclusion	0.525395	0.344139	-0.181256	313.698	3.41631e-70	1.57245e-66	ENSG00000135506@OS9@12:+:58112966^58113881&58114047^58114188|58112966^58114188
ENSG00000123179	EBPL	13	-	50237332-50243912	50243913-50243982	50243983-50265389	Exclusion	0.861027	0.679729	-0.181299	12.2699	0.000460326	0.0411071	ENSG00000123179@EBPL@13:-:50237332^50243912&50243983^50265389|50237332^50265389
ENSG00000080345	RIF1	2	+	152276894-152279463	152279464-152279556	152279557-152285297	Exclusion	0.99537	0.813811	-0.181559	29.0486	7.0584e-08	1.55721e-05	ENSG00000080345@RIF1@2:+:152276894^152279463&152279557^152285297|152276894^152285297
ENSG00000161203	AP2M1	3	+	183898040-183898432	183898433-183898438	183898439-183898636	Exclusion	0.605326	0.423451	-0.181874	492.907	3.32169e-109	2.67557e-105	ENSG00000161203@AP2M1@3:+:183898040^183898432&183898439^183898636|183898040^183898636
ENSG00000123562	MORF4L2	X	-	102933580-102939608	102939609-102939657	102939658-102940098	Exclusion	0.385165	0.202649	-0.182516	73.7696	8.77887e-18	6.06974e-15	ENSG00000123562@MORF4L2@X:-:102933580^102939608&102939658^102940098|102933580^102940098
ENSG00000173230	GOLGB1	3	-	121437349-121438492	121438493-121438615	121438616-121441108	Exclusion	0.5226	0.340036	-0.182564	16.7443	4.27706e-05	0.00525569	ENSG00000173230@GOLGB1@3:-:121437349^121438492&121438616^121441108|121437349^121441108
ENSG00000137831	UACA	15	-	70968931-70969446	70969447-70969479	70969480-70970437	Exclusion	0.936258	0.752786	-0.183471	70.8975	3.76283e-17	2.40548e-14	ENSG00000137831@UACA@15:-:70968931^70969446&70969480^70970437|70968931^70970437
ENSG00000143382	ADAMTSL4	1	+	150521976-150522297	150522298-150522371	150522372-150524680	Exclusion	0.899964	0.716479	-0.183485	26.0244	3.37136e-07	6.61529e-05	ENSG00000143382@ADAMTSL4@1:+:150521976^150522297&150522372^150524680|150521976^150524680
ENSG00000186687	LYRM7	5	+	130517993-130522720	130522721-130522802	130522803-130535223	Exclusion	0.934201	0.750459	-0.183742	16.148	5.8579e-05	0.00689832	ENSG00000186687@LYRM7@5:+:130517993^130522720&130522803^130535223|130517993^130535223
ENSG00000140157	NIPA2	15	-	23021430-23027800	23027801-23027922	23027923-23033277	Exclusion	0.510751	0.326009	-0.184742	19.4003	1.0599e-05	0.0015097	ENSG00000140157@NIPA2@15:-:23021430^23027800&23027923^23033277|23021430^23033277
ENSG00000132670	PTPRA	20	+	2903932-2928627	2928628-2928670	2928671-2944917	Exclusion	0.732548	0.547759	-0.184789	46.7513	8.05911e-12	3.0193e-09	ENSG00000132670@PTPRA@20:+:2903932^2928627&2928671^2944917|2903932^2944917
ENSG00000050820	BCAR1	16	-	75269885-75270779	75270780-75270896	75270897-75271080	Exclusion	0.981996	0.797144	-0.184852	89.0048	3.9385e-21	3.60501e-18	ENSG00000050820@BCAR1@16:-:75269885^75270779&75270897^75271080|75269885^75271080
ENSG00000198604	BAZ1A	14	-	35255208-35255331	35255332-35255427	35255428-35261980	Exclusion	0.877102	0.691998	-0.185104	10.8616	0.000981797	0.0788064	ENSG00000198604@BAZ1A@14:-:35255208^35255331&35255428^35261980|35255208^35261980
ENSG00000204130	RUFY2	10	-	70154209-70156536	70156537-70156638	70156639-70161376	Exclusion	0.883857	0.698541	-0.185316	28.0762	1.16634e-07	2.45934e-05	ENSG00000204130@RUFY2@10:-:70154209^70156536&70156639^70161376|70154209^70161376
ENSG00000198860	TSEN15	1	+	184023998-184041290	184041291-184041328	184041329-184041960	Exclusion	0.636426	0.450777	-0.185649	30.0013	4.31752e-08	9.96474e-06	ENSG00000198860@TSEN15@1:+:184023998^184041290&184041329^184041960|184023998^184041960
ENSG00000084636	COL16A1	1	-	32134457-32136156	32136157-32136247	32136248-32137215	Exclusion	0.348788	0.163135	-0.185653	115.621	5.75374e-27	7.35643e-24	ENSG00000084636@COL16A1@1:-:32134457^32136156&32136248^32137215|32134457^32137215
ENSG00000169231	THBS3	1	-	155169905-155170241	155170242-155170401	155170402-155170687	Exclusion	0.930234	0.74404	-0.186194	103.352	2.80636e-24	3.13955e-21	ENSG00000169231@THBS3@1:-:155169905^155170241&155170402^155170687|155169905^155170687
ENSG00000118495	PLAGL1	6	-	144290116-144306271	144306272-144306311	144306312-144329226	Exclusion	0.233685	0.0467484	-0.186937	21.879	2.90389e-06	0.000463635	ENSG00000118495@PLAGL1@6:-:144290116^144306271&144306312^144329226|144290116^144329226
ENSG00000109458	GAB1	4	+	144361536-144378832	144378833-144378922	144378923-144380537	Exclusion	0.400265	0.212962	-0.187303	13.7748	0.000206081	0.0204932	ENSG00000109458@GAB1@4:+:144361536^144378832&144378923^144380537|144361536^144380537
ENSG00000181513	ACBD4	17	+	43214144-43214385	43214386-43214506	43214507-43214734	Exclusion	0.81592	0.628477	-0.187443	12.7177	0.000362212	0.0336125	ENSG00000181513@ACBD4@17:+:43214144^43214385&43214507^43214734|43214144^43214734
ENSG00000126746	ZNF384	12	-	6787627-6787828	6787829-6787876	6787877-6788111	Exclusion	0.780766	0.592949	-0.187817	31.4323	2.06513e-08	5.01789e-06	ENSG00000126746@ZNF384@12:-:6787627^6787828&6787877^6788111|6787627^6788111
ENSG00000126858	RHOT1	17	+	30535329-30536368	30536369-30536464	30536465-30538134	Exclusion	0.283982	0.096129	-0.187852	16.6656	4.4581e-05	0.0054532	ENSG00000126858@RHOT1@17:+:30535329^30536368&30536465^30538134|30535329^30538134
ENSG00000183605	SFXN4	10	-	120920482-120920566	120920567-120920593	120920594-120921851	Exclusion	1	0.811669	-0.188331	22.5844	2.01113e-06	0.000331614	ENSG00000183605@SFXN4@10:-:120920482^120920566&120920594^120921851|120920482^120921851
ENSG00000166452	AKIP1	11	+	8933219-8933999	8934000-8934080	8934081-8936372	Exclusion	0.528173	0.338992	-0.189181	22.8039	1.79403e-06	0.000298876	ENSG00000166452@AKIP1@11:+:8933219^8933999&8934081^8936372|8933219^8936372
ENSG00000168137	SETD5	3	+	9476170-9476273	9476274-9476314	9476315-9476507	Exclusion	0.327558	0.137926	-0.189632	44.2968	2.82182e-11	9.99091e-09	ENSG00000168137@SETD5@3:+:9476170^9476273&9476315^9476507|9476170^9476507
ENSG00000112851	ERBB2IP	5	+	65350780-65370851	65370852-65371058	65371059-65372143	Exclusion	0.434298	0.244663	-0.189635	94.478	2.47831e-22	2.47981e-19	ENSG00000112851@ERBB2IP@5:+:65350780^65370851&65371059^65372143|65350780^65372143
ENSG00000115020	PIKFYVE	2	+	209138458-209138741	209138742-209138777	209138778-209141435	Exclusion	0.498828	0.309143	-0.189686	11.6167	0.000653631	0.0556837	ENSG00000115020@PIKFYVE@2:+:209138458^209138741&209138778^209141435|209138458^209141435
ENSG00000185697	MYBL1	8	-	67477061-67478298	67478299-67478478	67478479-67478918	Exclusion	0.243312	0.0530693	-0.190242	15.2789	9.2748e-05	0.0102268	ENSG00000185697@MYBL1@8:-:67477061^67478298&67478479^67478918|67477061^67478918
ENSG00000245958	RP11-33B1.1	4	+	120415679-120418965	120418966-120419058	120419059-120420715	Exclusion	0.957756	0.767281	-0.190475	18.8065	1.44671e-05	0.00200396	ENSG00000245958@RP11-33B1.1@4:+:120415679^120418965&120419059^120420715|120415679^120420715
ENSG00000065534	MYLK	3	-	123444926-123451742	123451743-123451949	123451950-123452533	Exclusion	0.801967	0.611208	-0.190759	148.039	4.65047e-34	8.23271e-31	ENSG00000065534@MYLK@3:-:123444926^123451742&123451950^123452533|123444926^123452533
ENSG00000213995	CARKD	13	+	111276627-111277536	111277537-111277625	111277626-111279785	Exclusion	0.961868	0.770587	-0.19128	47.753	4.83437e-12	1.84989e-09	ENSG00000213995@CARKD@13:+:111276627^111277536&111277626^111279785|111276627^111279785
ENSG00000132142	ACACA	17	-	35564715-35567380	35567381-35567404	35567405-35578644	Exclusion	0.816363	0.625038	-0.191324	30.6971	3.01616e-08	7.09334e-06	ENSG00000132142@ACACA@17:-:35564715^35567380&35567405^35578644|35564715^35578644
ENSG00000106608	URGCP	7	-	43927085-43927388	43927389-43927410	43927411-43946160	Exclusion	0.899756	0.708374	-0.191382	17.7576	2.50919e-05	0.00327201	ENSG00000106608@URGCP@7:-:43927085^43927388&43927411^43946160|43927085^43946160
ENSG00000170004	CHD3	17	+	7810807-7810918	7810919-7811020	7811021-7811211	Exclusion	0.533431	0.34197	-0.191461	65.2542	6.5834e-16	3.65712e-13	ENSG00000170004@CHD3@17:+:7810807^7810918&7811021^7811211|7810807^7811211
ENSG00000136933	RABEPK	9	+	127970001-127982817	127982818-127982979	127982980-127990188	Exclusion	0.823527	0.631474	-0.192052	22.9224	1.68675e-06	0.000282465	ENSG00000136933@RABEPK@9:+:127970001^127982817&127982980^127990188|127970001^127990188
ENSG00000137842	TMEM62	15	+	43461876-43470804	43470805-43470909	43470910-43473378	Exclusion	0.977782	0.785613	-0.19217	24.5661	7.1802e-07	0.000130702	ENSG00000137842@TMEM62@15:+:43461876^43470804&43470910^43473378|43461876^43473378
ENSG00000173230	GOLGB1	3	-	121437349-121438492	121438493-121438600	121438601-121441108	Exclusion	0.519023	0.326454	-0.192569	18.4141	1.77742e-05	0.00239412	ENSG00000173230@GOLGB1@3:-:121437349^121438492&121438601^121441108|121437349^121441108
ENSG00000076201	PTPN23	3	+	47437708-47446141	47446142-47446269	47446270-47446494	Exclusion	0.845617	0.652873	-0.192744	28.2021	1.09286e-07	2.31957e-05	ENSG00000076201@PTPN23@3:+:47437708^47446141&47446270^47446494|47437708^47446494
ENSG00000164414	SLC35A1	6	+	88182738-88187079	88187080-88187257	88187258-88210875	Exclusion	0.953504	0.759939	-0.193565	28.9923	7.26674e-08	1.59489e-05	ENSG00000164414@SLC35A1@6:+:88182738^88187079&88187258^88210875|88182738^88210875
ENSG00000007392	LUC7L	16	-	258188-258599	258600-258663	258664-270647	Exclusion	0.195988	0.00146199	-0.194526	143.257	5.16411e-33	8.66586e-30	ENSG00000007392@LUC7L@16:-:258188^258599&258664^270647|258188^270647
ENSG00000143393	PI4KB	1	-	151288986-151298647	151298648-151298849	151298850-151299746	Exclusion	0.50901	0.314032	-0.194979	22.9912	1.62741e-06	0.000273951	ENSG00000143393@PI4KB@1:-:151288986^151298647&151298850^151299746|151288986^151299746
ENSG00000181929	PRKAG1	12	-	49399327-49399525	49399526-49399664	49399665-49406844	Exclusion	0.898966	0.702707	-0.196259	70.0628	5.74449e-17	3.60086e-14	ENSG00000181929@PRKAG1@12:-:49399327^49399525&49399665^49406844|49399327^49406844
ENSG00000113658	SMAD5	5	+	135468652-135483520	135483521-135483595	135483596-135489280	Exclusion	0.787104	0.590359	-0.196745	24.8125	6.31876e-07	0.000116602	ENSG00000113658@SMAD5@5:+:135468652^135483520&135483596^135489280|135468652^135489280
ENSG00000142459	EVI5L	19	+	7920955-7921977	7921978-7922010	7922011-7923076	Exclusion	0.675581	0.478786	-0.196795	18.4653	1.73027e-05	0.00233843	ENSG00000142459@EVI5L@19:+:7920955^7921977&7922011^7923076|7920955^7923076
ENSG00000100372	SLC25A17	22	-	41175130-41188528	41188529-41188680	41188681-41195026	Exclusion	0.969143	0.772164	-0.196979	19.2627	1.13912e-05	0.00161256	ENSG00000100372@SLC25A17@22:-:41175130^41188528&41188681^41195026|41175130^41195026
ENSG00000100372	SLC25A17	22	-	41175130-41190517	41190518-41190584	41190585-41195026	Exclusion	0.966444	0.769259	-0.197186	16.6085	4.59448e-05	0.00560189	ENSG00000100372@SLC25A17@22:-:41175130^41190517&41190585^41195026|41175130^41195026
ENSG00000026036	RTEL1-TNFRSF6B	20	+	62325842-62326093	62326094-62326327	62326328-62326418	Exclusion	0.968661	0.771296	-0.197365	13.8304	0.000200071	0.0199819	ENSG00000026036@RTEL1-TNFRSF6B@20:+:62325842^62326093&62326328^62326418|62325842^62326418
ENSG00000258366	RTEL1	20	+	62325842-62326093	62326094-62326327	62326328-62326418	Exclusion	0.968661	0.771296	-0.197365	13.8304	0.000200071	0.0199819	ENSG00000258366@RTEL1@20:+:62325842^62326093&62326328^62326418|62325842^62326418
ENSG00000160310	PRMT2	21	+	48069652-48081711	48081712-48081848	48081849-48083294	Exclusion	0.981431	0.782911	-0.19852	35.9973	1.97593e-09	5.68423e-07	ENSG00000160310@PRMT2@21:+:48069652^48081711&48081849^48083294|48069652^48083294
ENSG00000197302	ZNF720	16	+	31765222-31770677	31770678-31770787	31770788-31803950	Exclusion	0.925449	0.725216	-0.200233	10.8291	0.000999169	0.0800414	ENSG00000197302@ZNF720@16:+:31765222^31770677&31770788^31803950|31765222^31803950
ENSG00000114120	SLC25A36	3	+	140682070-140685841	140685842-140685878	140685879-140689768	Exclusion	0.273413	0.0727765	-0.200637	44.0667	3.17377e-11	1.11149e-08	ENSG00000114120@SLC25A36@3:+:140682070^140685841&140685879^140689768|140682070^140689768
ENSG00000166801	FAM111A	11	+	58910778-58910969	58910970-58913329	58913330-58916308	Exclusion	0.899822	0.699185	-0.200637	12.3279	0.000446234	0.0400708	ENSG00000166801@FAM111A@11:+:58910778^58910969&58913330^58916308|58910778^58916308
ENSG00000138593	SECISBP2L	15	-	49309826-49311614	49311615-49311749	49311750-49319561	Exclusion	0.734069	0.533347	-0.200722	40.598	1.86998e-10	6.08584e-08	ENSG00000138593@SECISBP2L@15:-:49309826^49311614&49311750^49319561|49309826^49319561
ENSG00000110514	MADD	11	+	47291302-47295377	47295378-47295527	47295528-47296113	Exclusion	0.988889	0.788156	-0.200733	13.9404	0.000188694	0.0190268	ENSG00000110514@MADD@11:+:47291302^47295377&47295528^47296113|47291302^47296113
ENSG00000108292	MLLT6	17	+	36877001-36878130	36878131-36878480	36878481-36878930	Exclusion	0.837795	0.635992	-0.201803	12.7264	0.000360537	0.0334763	ENSG00000108292@MLLT6@17:+:36877001^36878130&36878481^36878930|36877001^36878930
ENSG00000203667	COX20	1	+	244999059-245005245	245005246-245005360	245005361-245005496	Exclusion	0.64927	0.446287	-0.202983	54.726	1.38561e-13	6.25258e-11	ENSG00000203667@COX20@1:+:244999059^245005245&245005361^245005496|244999059^245005496
ENSG00000077721	UBE2A	X	+	118709364-118715469	118715470-118715559	118715560-118716550	Exclusion	0.885726	0.682647	-0.203079	200.169	1.91862e-45	5.06694e-42	ENSG00000077721@UBE2A@X:+:118709364^118715469&118715560^118716550|118709364^118716550
ENSG00000154175	ABI3BP	3	-	100581230-100582845	100582846-100582920	100582921-100583676	Exclusion	0.565575	0.36099	-0.204586	17.2649	3.25136e-05	0.00413079	ENSG00000154175@ABI3BP@3:-:100581230^100582845&100582921^100583676|100581230^100583676
ENSG00000103064	SLC7A6	16	+	68300625-68307724	68307725-68307807	68307808-68308593	Exclusion	0.429169	0.224229	-0.20494	24.6537	6.86146e-07	0.000125467	ENSG00000103064@SLC7A6@16:+:68300625^68307724&68307808^68308593|68300625^68308593
ENSG00000072803	FBXW11	5	-	171337802-171341346	171341347-171341409	171341410-171423893	Exclusion	0.775026	0.569456	-0.20557	13.7383	0.000210129	0.0208324	ENSG00000072803@FBXW11@5:-:171337802^171341346&171341410^171423893|171337802^171423893
ENSG00000130529	TRPM4	19	+	49661517-49669297	49669298-49669472	49669473-49671516	Exclusion	1	0.794048	-0.205952	12.4871	0.000409766	0.0373372	ENSG00000130529@TRPM4@19:+:49661517^49669297&49669473^49671516|49661517^49671516
ENSG00000137573	SULF1	8	+	70379186-70407999	70408000-70408161	70408162-70414108	Exclusion	0.65171	0.445569	-0.206141	393.572	1.38148e-87	8.24267e-84	ENSG00000137573@SULF1@8:+:70379186^70407999&70408162^70414108|70379186^70414108
ENSG00000168958	MFF	2	+	228205097-228207460	228207461-228207535	228207536-228220392	Exclusion	0.377546	0.171103	-0.206442	50.0426	1.50443e-12	6.15123e-10	ENSG00000168958@MFF@2:+:228205097^228207460&228207536^228220392|228205097^228220392
ENSG00000100429	HDAC10	22	-	50685396-50686120	50686121-50686205	50686206-50686318	Exclusion	0.741118	0.534249	-0.206869	15.6716	7.53459e-05	0.0085539	ENSG00000100429@HDAC10@22:-:50685396^50686120&50686206^50686318|50685396^50686318
ENSG00000188130	MAPK12	22	-	50685396-50686120	50686121-50686205	50686206-50686318	Exclusion	0.741118	0.534249	-0.206869	15.6716	7.53459e-05	0.0085539	ENSG00000188130@MAPK12@22:-:50685396^50686120&50686206^50686318|50685396^50686318
ENSG00000122335	SERAC1	6	-	158571622-158576346	158576347-158576383	158576384-158579304	Exclusion	0.783226	0.575175	-0.208052	15.6264	7.71699e-05	0.00871798	ENSG00000122335@SERAC1@6:-:158571622^158576346&158576384^158579304|158571622^158579304
ENSG00000112983	BRD8	5	-	137492957-137495243	137495244-137495288	137495289-137495757	Exclusion	0.6096	0.40144	-0.20816	45.4408	1.57323e-11	5.74699e-09	ENSG00000112983@BRD8@5:-:137492957^137495243&137495289^137495757|137492957^137495757
ENSG00000137573	SULF1	8	+	70541915-70550736	70550737-70550879	70550880-70550969	Exclusion	0.911081	0.702383	-0.208698	1869.8	0	0	ENSG00000137573@SULF1@8:+:70541915^70550736&70550880^70550969|70541915^70550969
ENSG00000126767	ELK1	X	-	47500875-47509319	47509320-47509425	47509426-47509821	Exclusion	0.469758	0.260913	-0.208845	35.8035	2.18254e-09	6.21203e-07	ENSG00000126767@ELK1@X:-:47500875^47509319&47509426^47509821|47500875^47509821
ENSG00000183337	BCOR	X	-	39930413-39930889	39930890-39930943	39930944-39931601	Exclusion	0.66115	0.452146	-0.209004	11.1162	0.000855758	0.0703727	ENSG00000183337@BCOR@X:-:39930413^39930889&39930944^39931601|39930413^39931601
ENSG00000123342	MMP19	12	-	56234667-56234889	56234890-56235020	56235021-56236136	Exclusion	0.952489	0.743327	-0.209162	26.4834	2.65815e-07	5.31289e-05	ENSG00000123342@MMP19@12:-:56234667^56234889&56235021^56236136|56234667^56236136
ENSG00000131876	SNRPA1	15	-	101826007-101826418	101826419-101826498	101826499-101827112	Exclusion	0.708108	0.498866	-0.209242	45.4945	1.53067e-11	5.61699e-09	ENSG00000131876@SNRPA1@15:-:101826007^101826418&101826499^101827112|101826007^101827112
ENSG00000110888	CAPRIN2	12	-	30869611-30872012	30872013-30873849	30873850-30876192	Exclusion	0.83471	0.625035	-0.209675	42.007	9.09461e-11	3.08445e-08	ENSG00000110888@CAPRIN2@12:-:30869611^30872012&30873850^30876192|30869611^30876192
ENSG00000001497	LAS1L	X	-	64744143-64744443	64744444-64744494	64744495-64744844	Exclusion	0.213846	0.00387597	-0.209971	47.7408	4.86466e-12	1.85707e-09	ENSG00000001497@LAS1L@X:-:64744143^64744443&64744495^64744844|64744143^64744844
ENSG00000164938	TP53INP1	8	-	95942957-95944297	95944298-95944335	95944336-95952087	Exclusion	0.572618	0.36104	-0.211578	37.0095	1.17557e-09	3.44957e-07	ENSG00000164938@TP53INP1@8:-:95942957^95944297&95944336^95952087|95942957^95952087
ENSG00000139974	SLC38A6	14	+	61509931-61510167	61510168-61510221	61510222-61512063	Exclusion	0.864641	0.652809	-0.211831	21.2592	4.01178e-06	0.000620236	ENSG00000139974@SLC38A6@14:+:61509931^61510167&61510222^61512063|61509931^61512063
ENSG00000085871	MGST2	4	+	140587232-140599696	140599697-140599796	140599797-140616350	Exclusion	0.941795	0.729191	-0.212604	22.6176	1.97667e-06	0.000326266	ENSG00000085871@MGST2@4:+:140587232^140599696&140599797^140616350|140587232^140616350
ENSG00000143458	GABPB2	1	+	151070479-151076037	151076038-151076151	151076152-151079512	Exclusion	0.702477	0.489634	-0.212843	13.4396	0.000246374	0.0238953	ENSG00000143458@GABPB2@1:+:151070479^151076037&151076152^151079512|151070479^151079512
ENSG00000181929	PRKAG1	12	-	49397706-49398289	49398290-49398416	49398417-49398746	Exclusion	0.977345	0.763429	-0.213916	235.449	3.86503e-53	1.22087e-49	ENSG00000181929@PRKAG1@12:-:49397706^49398289&49398417^49398746|49397706^49398746
ENSG00000166452	AKIP1	11	+	8936478-8938833	8938834-8938914	8938915-8940883	Exclusion	0.983329	0.769252	-0.214077	150.597	1.2838e-34	2.32378e-31	ENSG00000166452@AKIP1@11:+:8936478^8938833&8938915^8940883|8936478^8940883
ENSG00000115661	STK16	2	+	220111599-220111834	220111835-220111968	220111969-220112136	Exclusion	0.918914	0.703381	-0.215533	84.1791	4.51921e-20	3.83175e-17	ENSG00000115661@STK16@2:+:220111599^220111834&220111969^220112136|220111599^220112136
ENSG00000105755	ETHE1	19	-	44015719-44030352	44030353-44030501	44030502-44030666	Exclusion	0.852798	0.637032	-0.215766	84.2218	4.42275e-20	3.7698e-17	ENSG00000105755@ETHE1@19:-:44015719^44030352&44030502^44030666|44015719^44030666
ENSG00000228439	TSTD3	6	+	99973986-99979238	99979239-99979412	99979413-99979507	Exclusion	0.691954	0.475962	-0.215992	16.9406	3.85687e-05	0.00477518	ENSG00000228439@TSTD3@6:+:99973986^99979238&99979413^99979507|99973986^99979507
ENSG00000125826	RBCK1	20	+	400376-401514	401515-401650	401651-402770	Exclusion	0.986111	0.77004	-0.216071	11.2001	0.00081793	0.0676765	ENSG00000125826@RBCK1@20:+:400376^401514&401651^402770|400376^402770
ENSG00000126226	PCID2	13	-	113839875-113845185	113845186-113845289	113845290-113849384	Exclusion	0.97339	0.756506	-0.216884	136.544	1.51681e-31	2.30523e-28	ENSG00000126226@PCID2@13:-:113839875^113845185&113845290^113849384|113839875^113849384
ENSG00000197111	PCBP2	12	+	53861078-53861588	53861589-53861627	53861628-53862560	Exclusion	0.648905	0.431193	-0.217712	727.915	2.54432e-160	4.09883e-156	ENSG00000197111@PCBP2@12:+:53861078^53861588&53861628^53862560|53861078^53862560
ENSG00000184838	PRR16	5	+	119952888-119954136	119954137-119954260	119954261-120021648	Exclusion	0.758742	0.541023	-0.217719	13.1553	0.000286704	0.0273135	ENSG00000184838@PRR16@5:+:119952888^119954136&119954261^120021648|119952888^120021648
ENSG00000079387	SENP1	12	-	48459464-48460709	48460710-48460748	48460749-48465449	Exclusion	0.95941	0.741551	-0.21786	34.5701	4.11174e-09	1.13229e-06	ENSG00000079387@SENP1@12:-:48459464^48460709&48460749^48465449|48459464^48465449
ENSG00000225484	RP11-773D16.1	10	-	81565879-81568514	81568515-81568588	81568589-81574368	Exclusion	0.885988	0.667824	-0.218164	61.9929	3.4469e-15	1.83255e-12	ENSG00000225484@RP11-773D16.1@10:-:81565879^81568514&81568589^81574368|81565879^81574368
ENSG00000004866	ST7	7	+	116849992-116861976	116861977-116862116	116862117-116869815	Exclusion	0.988889	0.770699	-0.21819	15.6553	7.5999e-05	0.00862197	ENSG00000004866@ST7@7:+:116849992^116861976&116862117^116869815|116849992^116869815
ENSG00000123472	ATPAF1	1	-	47118301-47119488	47119489-47119539	47119540-47123798	Exclusion	0.96398	0.745107	-0.218873	126.024	3.0381e-29	4.2559e-26	ENSG00000123472@ATPAF1@1:-:47118301^47119488&47119540^47123798|47118301^47123798
ENSG00000163359	COL6A3	2	-	238296828-238303229	238303230-238303847	238303848-238305369	Exclusion	0.394144	0.174844	-0.2193	426.509	9.3491e-95	6.27547e-91	ENSG00000163359@COL6A3@2:-:238296828^238303229&238303848^238305369|238296828^238305369
ENSG00000173915	USMG5	10	-	105152224-105153955	105153956-105154151	105154152-105155502	Exclusion	0.530478	0.310868	-0.21961	22.7225	1.87162e-06	0.000310007	ENSG00000173915@USMG5@10:-:105152224^105153955&105154152^105155502|105152224^105155502
ENSG00000162804	SNED1	2	+	241992744-242002207	242002208-242002321	242002322-242003003	Exclusion	0.879766	0.660077	-0.219689	15.191	9.71666e-05	0.0106001	ENSG00000162804@SNED1@2:+:241992744^242002207&242002322^242003003|241992744^242003003
ENSG00000123240	OPTN	10	+	13150290-13150961	13150962-13151015	13151016-13151111	Exclusion	0.341089	0.121159	-0.21993	79.4975	4.82847e-19	3.75774e-16	ENSG00000123240@OPTN@10:+:13150290^13150961&13151016^13151111|13150290^13151111
ENSG00000182552	RWDD4	4	-	184572285-184572370	184572371-184572476	184572477-184577033	Exclusion	0.962682	0.741888	-0.220793	64.3565	1.03824e-15	5.68903e-13	ENSG00000182552@RWDD4@4:-:184572285^184572370&184572477^184577033|184572285^184577033
ENSG00000087470	DNM1L	12	+	32890096-32891197	32891198-32891230	32891231-32892997	Exclusion	0.270789	0.049992	-0.220797	75.0608	4.56444e-18	3.19704e-15	ENSG00000087470@DNM1L@12:+:32890096^32891197&32891231^32892997|32890096^32892997
ENSG00000116641	DOCK7	1	-	62943497-62953068	62953069-62953083	62953084-62954604	Exclusion	0.91242	0.691388	-0.221032	14.8363	0.000117254	0.0125594	ENSG00000116641@DOCK7@1:-:62943497^62953068&62953084^62954604|62943497^62954604
ENSG00000132950	ZMYM5	13	-	20426331-20436538	20436539-20436606	20436607-20437589	Exclusion	0.91093	0.689394	-0.221536	16.0241	6.25404e-05	0.00730078	ENSG00000132950@ZMYM5@13:-:20426331^20436538&20436607^20437589|20426331^20437589
ENSG00000168591	TMUB2	17	+	42264478-42265043	42265044-42265111	42265112-42265274	Exclusion	0.897603	0.675069	-0.222534	21.1647	4.21454e-06	0.000649713	ENSG00000168591@TMUB2@17:+:42264478^42265043&42265112^42265274|42264478^42265274
ENSG00000171307	ZDHHC16	10	+	99213421-99213555	99213556-99213603	99213604-99214470	Exclusion	0.809743	0.587155	-0.222588	50.6744	1.09034e-12	4.53879e-10	ENSG00000171307@ZDHHC16@10:+:99213421^99213555&99213604^99214470|99213421^99214470
ENSG00000145216	FIP1L1	4	+	54294351-54306748	54306749-54306775	54306776-54308819	Exclusion	0.4503	0.227648	-0.222652	75.9765	2.87059e-18	2.04621e-15	ENSG00000145216@FIP1L1@4:+:54294351^54306748&54306776^54308819|54294351^54308819
ENSG00000149743	TRPT1	11	-	63991440-63991571	63991572-63991634	63991635-63991756	Exclusion	0.926882	0.703642	-0.22324	44.1826	2.99132e-11	1.05217e-08	ENSG00000149743@TRPT1@11:-:63991440^63991571&63991635^63991756|63991440^63991756
ENSG00000198105	ZNF248	10	-	38145266-38145362	38145363-38145460	38145461-38146112	Exclusion	0.984848	0.761523	-0.223326	14.6241	0.000131228	0.0138535	ENSG00000198105@ZNF248@10:-:38145266^38145362&38145461^38146112|38145266^38146112
ENSG00000053254	FOXN3	14	-	89647151-89656730	89656731-89656793	89656794-89747293	Exclusion	0.300833	0.076749	-0.224084	60.2584	8.31865e-15	4.21418e-12	ENSG00000053254@FOXN3@14:-:89647151^89656730&89656794^89747293|89647151^89747293
ENSG00000138675	FGF5	4	+	81188334-81196062	81196063-81196166	81196167-81207478	Exclusion	0.765894	0.541349	-0.224545	24.2044	8.66353e-07	0.000155593	ENSG00000138675@FGF5@4:+:81188334^81196062&81196167^81207478|81188334^81207478
ENSG00000118495	PLAGL1	6	-	144285956-144287294	144287295-144287335	144287336-144290043	Exclusion	0.93851	0.713209	-0.225301	41.0067	1.51709e-10	5.01846e-08	ENSG00000118495@PLAGL1@6:-:144285956^144287294&144287336^144290043|144285956^144290043
ENSG00000237441	RGL2	6	-	33264893-33266231	33266232-33266428	33266429-33266646	Exclusion	0.872057	0.646694	-0.225362	13.5261	0.000235271	0.0229845	ENSG00000237441@RGL2@6:-:33264893^33266231&33266429^33266646|33264893^33266646
ENSG00000169689	STRA13	17	-	79977258-79977385	79977386-79977570	79977571-79977733	Exclusion	0.367975	0.142047	-0.225928	32.0139	1.53075e-08	3.81732e-06	ENSG00000169689@STRA13@17:-:79977258^79977385&79977571^79977733|79977258^79977733
ENSG00000139668	WDFY2	13	+	52234800-52249305	52249306-52249379	52249380-52277731	Exclusion	0.832629	0.60627	-0.226359	22.4001	2.21362e-06	0.000362407	ENSG00000139668@WDFY2@13:+:52234800^52249305&52249380^52277731|52234800^52277731
ENSG00000116191	RALGPS2	1	+	178858832-178861364	178861365-178861442	178861443-178863053	Exclusion	0.29903	0.070751	-0.228279	55.9798	7.32199e-14	3.37015e-11	ENSG00000116191@RALGPS2@1:+:178858832^178861364&178861443^178863053|178858832^178863053
ENSG00000214548	MEG3	14	+	101297872-101302075	101302076-101302216	101302217-101302503	Exclusion	0.659698	0.430814	-0.228884	97.5168	5.34022e-23	5.58632e-20	ENSG00000214548@MEG3@14:+:101297872^101302075&101302217^101302503|101297872^101302503
ENSG00000103064	SLC7A6	16	+	68300625-68307720	68307721-68307807	68307808-68308593	Exclusion	0.541846	0.312227	-0.22962	33.7638	6.22268e-09	1.64068e-06	ENSG00000103064@SLC7A6@16:+:68300625^68307720&68307808^68308593|68300625^68308593
ENSG00000081377	CDC14B	9	-	99272072-99277930	99277931-99278074	99278075-99284787	Exclusion	0.457895	0.228102	-0.229793	36.4419	1.57284e-09	4.57364e-07	ENSG00000081377@CDC14B@9:-:99272072^99277930&99278075^99284787|99272072^99284787
ENSG00000110888	CAPRIN2	12	-	30869611-30872012	30872013-30872159	30872160-30876192	Exclusion	0.76801	0.538016	-0.229994	31.1897	2.34e-08	5.62638e-06	ENSG00000110888@CAPRIN2@12:-:30869611^30872012&30872160^30876192|30869611^30876192
ENSG00000114120	SLC25A36	3	+	140682070-140685775	140685776-140685878	140685879-140689768	Exclusion	0.325715	0.095656	-0.230059	51.3146	7.86897e-13	3.33597e-10	ENSG00000114120@SLC25A36@3:+:140682070^140685775&140685879^140689768|140682070^140689768
ENSG00000074219	TEAD2	19	-	49858677-49859215	49859216-49859227	49859228-49860508	Exclusion	0.412859	0.182748	-0.230111	42.6942	6.4001e-11	2.20307e-08	ENSG00000074219@TEAD2@19:-:49858677^49859215&49859228^49860508|49858677^49860508
ENSG00000084636	COL16A1	1	-	32134457-32136202	32136203-32136247	32136248-32137215	Exclusion	0.508305	0.277334	-0.23097	181.345	2.4644e-41	5.83835e-38	ENSG00000084636@COL16A1@1:-:32134457^32136202&32136248^32137215|32134457^32137215
ENSG00000143382	ADAMTSL4	1	+	150528843-150529096	150529097-150529269	150529270-150529414	Exclusion	0.955602	0.724291	-0.231311	130.871	2.64257e-30	3.90559e-27	ENSG00000143382@ADAMTSL4@1:+:150528843^150529096&150529270^150529414|150528843^150529414
ENSG00000050426	LETMD1	12	+	51442969-51445874	51445875-51445990	51445991-51450132	Exclusion	0.438783	0.207243	-0.23154	39.839	2.75788e-10	8.85033e-08	ENSG00000050426@LETMD1@12:+:51442969^51445874&51445991^51450132|51442969^51450132
ENSG00000214548	MEG3	14	+	101297872-101302072	101302073-101302216	101302217-101302503	Exclusion	0.659449	0.4279	-0.231549	99.1353	2.35825e-23	2.53271e-20	ENSG00000214548@MEG3@14:+:101297872^101302072&101302217^101302503|101297872^101302503
ENSG00000140463	BBS4	15	+	73004649-73007631	73007632-73007743	73007744-73009118	Exclusion	0.981732	0.750023	-0.231709	45.7243	1.36125e-11	5.00668e-09	ENSG00000140463@BBS4@15:+:73004649^73007631&73007744^73009118|73004649^73009118
ENSG00000068354	TBC1D25	X	+	48399831-48403256	48403257-48403411	48403412-48417284	Exclusion	0.690648	0.458818	-0.23183	12.8611	0.000335489	0.0314771	ENSG00000068354@TBC1D25@X:+:48399831^48403256&48403412^48417284|48399831^48417284
ENSG00000127957	PMS2P3	7	-	75140437-75141632	75141633-75141745	75141746-75141912	Exclusion	0.931899	0.699563	-0.232335	13.3189	0.000262741	0.0252547	ENSG00000127957@PMS2P3@7:-:75140437^75141632&75141746^75141912|75140437^75141912
ENSG00000115760	BIRC6	2	+	32658873-32660563	32660564-32660653	32660654-32661120	Exclusion	0.786788	0.552217	-0.234571	21.2689	3.99164e-06	0.000618739	ENSG00000115760@BIRC6@2:+:32658873^32660563&32660654^32661120|32658873^32661120
ENSG00000135976	ANKRD36	2	+	97875447-97875536	97875537-97875609	97875610-97877282	Exclusion	0.300965	0.0657243	-0.23524	14.4046	0.00014744	0.0153437	ENSG00000135976@ANKRD36@2:+:97875447^97875536&97875610^97877282|97875447^97877282
ENSG00000118518	RNF146	6	+	127601486-127607194	127607195-127607322	127607323-127607760	Exclusion	0.725546	0.486875	-0.238671	58.4121	2.12576e-14	1.03149e-11	ENSG00000118518@RNF146@6:+:127601486^127607194&127607323^127607760|127601486^127607760
ENSG00000104231	ZFAND1	8	-	82627350-82629483	82629484-82629523	82629524-82630416	Exclusion	0.621089	0.382011	-0.239078	47.9375	4.40026e-12	1.69586e-09	ENSG00000104231@ZFAND1@8:-:82627350^82629483&82629524^82630416|82627350^82630416
ENSG00000166900	STX3	11	+	59562956-59564755	59564756-59564869	59564870-59568327	Exclusion	0.868412	0.628956	-0.239456	36.671	1.39841e-09	4.08132e-07	ENSG00000166900@STX3@11:+:59562956^59564755&59564870^59568327|59562956^59568327
ENSG00000167965	MLST8	16	+	2257347-2258210	2258211-2258335	2258336-2258450	Exclusion	0.880964	0.640101	-0.240863	78.0467	1.00631e-18	7.54019e-16	ENSG00000167965@MLST8@16:+:2257347^2258210&2258336^2258450|2257347^2258450
ENSG00000197555	SIPA1L1	14	+	71787899-71867510	71867511-71867635	71867636-71979459	Exclusion	0.240907	0	-0.240907	46.6699	8.40082e-12	3.14002e-09	ENSG00000197555@SIPA1L1@14:+:71787899^71867510&71867636^71979459|71787899^71979459
ENSG00000157800	SLC37A3	7	-	140037150-140045668	140045669-140045770	140045771-140048425	Exclusion	0.789505	0.548378	-0.241127	15.4983	8.2579e-05	0.00925121	ENSG00000157800@SLC37A3@7:-:140037150^140045668&140045771^140048425|140037150^140048425
ENSG00000154175	ABI3BP	3	-	100581230-100581681	100581682-100581753	100581754-100583676	Exclusion	0.403527	0.162181	-0.241346	35.4693	2.59108e-09	7.31024e-07	ENSG00000154175@ABI3BP@3:-:100581230^100581681&100581754^100583676|100581230^100583676
ENSG00000105483	CARD8	19	-	48737801-48741639	48741640-48741789	48741790-48744218	Exclusion	0.667158	0.42559	-0.241568	15.9966	6.34562e-05	0.00739697	ENSG00000105483@CARD8@19:-:48737801^48741639&48741790^48744218|48737801^48744218
ENSG00000163138	PACRGL	4	+	20709494-20711305	20711306-20711396	20711397-20714410	Exclusion	0.804526	0.562923	-0.241603	18.8938	1.38201e-05	0.00191929	ENSG00000163138@PACRGL@4:+:20709494^20711305&20711397^20714410|20709494^20714410
ENSG00000136243	NUPL2	7	+	23226766-23235457	23235458-23235534	23235535-23236298	Exclusion	0.845826	0.602303	-0.243523	34.3682	4.56122e-09	1.24331e-06	ENSG00000136243@NUPL2@7:+:23226766^23235457&23235535^23236298|23226766^23236298
ENSG00000170949	ZNF160	19	-	53589575-53594665	53594666-53594782	53594783-53594889	Exclusion	0.605312	0.361762	-0.24355	13.0391	0.000305051	0.0289245	ENSG00000170949@ZNF160@19:-:53589575^53594665&53594783^53594889|53589575^53594889
ENSG00000181929	PRKAG1	12	-	49397074-49397340	49397341-49397378	49397379-49397539	Exclusion	0.984683	0.740661	-0.244022	325.964	7.27517e-73	3.78067e-69	ENSG00000181929@PRKAG1@12:-:49397074^49397340&49397379^49397539|49397074^49397539
ENSG00000111224	PARP11	12	-	3935400-3938075	3938076-3938196	3938197-3939055	Exclusion	0.494786	0.250222	-0.244565	11.205	0.000815792	0.0676177	ENSG00000111224@PARP11@12:-:3935400^3938075&3938197^3939055|3935400^3939055
ENSG00000155621	C9orf85	9	+	74562029-74586420	74586421-74586534	74586535-74597572	Exclusion	0.609292	0.362224	-0.247067	15.0652	0.000103862	0.0112449	ENSG00000155621@C9orf85@9:+:74562029^74586420&74586535^74597572|74562029^74597572
ENSG00000140400	MAN2C1	15	-	75654795-75654982	75654983-75655089	75655090-75656828	Exclusion	0.899312	0.652174	-0.247138	48.5388	3.23813e-12	1.26308e-09	ENSG00000140400@MAN2C1@15:-:75654795^75654982&75655090^75656828|75654795^75656828
ENSG00000061273	HDAC7	12	-	48189551-48189688	48189689-48189799	48189800-48189989	Exclusion	0.464931	0.217663	-0.247268	54.0987	1.90669e-13	8.51484e-11	ENSG00000061273@HDAC7@12:-:48189551^48189688&48189800^48189989|48189551^48189989
ENSG00000145725	PPIP5K2	5	+	102515890-102518934	102518935-102519108	102519109-102520372	Exclusion	0.38113	0.13208	-0.24905	65.5263	5.73425e-16	3.21871e-13	ENSG00000145725@PPIP5K2@5:+:102515890^102518934&102519109^102520372|102515890^102520372
ENSG00000197694	SPTAN1	9	+	131353905-131355261	131355262-131355321	131355322-131356453	Exclusion	0.288658	0.0395827	-0.249075	310.353	1.82988e-69	7.96726e-66	ENSG00000197694@SPTAN1@9:+:131353905^131355261&131355322^131356453|131353905^131356453
ENSG00000145362	ANK2	4	+	114290962-114293688	114293689-114293781	114293782-114294245	Exclusion	0.67091	0.421656	-0.249254	21.1957	4.14691e-06	0.000639899	ENSG00000145362@ANK2@4:+:114290962^114293688&114293782^114294245|114290962^114294245
ENSG00000112679	DUSP22	6	+	311963-335113	335114-335163	335164-345853	Exclusion	0.728928	0.479239	-0.249689	28.4125	9.80305e-08	2.10006e-05	ENSG00000112679@DUSP22@6:+:311963^335113&335164^345853|311963^345853
ENSG00000204406	MBD5	2	+	148779254-148811959	148811960-148812018	148812019-148936268	Exclusion	0.267056	0.0171958	-0.249861	22.5447	2.05312e-06	0.000337847	ENSG00000204406@MBD5@2:+:148779254^148811959&148812019^148936268|148779254^148936268
ENSG00000053254	FOXN3	14	-	89647151-89656727	89656728-89656793	89656794-89747293	Exclusion	0.347253	0.0972117	-0.250041	68.6182	1.19499e-16	7.15648e-14	ENSG00000053254@FOXN3@14:-:89647151^89656727&89656794^89747293|89647151^89747293
ENSG00000110888	CAPRIN2	12	-	30869611-30873744	30873745-30873849	30873850-30876192	Exclusion	0.722286	0.471449	-0.250837	34.4031	4.48003e-09	1.22533e-06	ENSG00000110888@CAPRIN2@12:-:30869611^30873744&30873850^30876192|30869611^30876192
ENSG00000066117	SMARCD1	12	+	50480662-50481145	50481146-50481268	50481269-50482303	Exclusion	0.799618	0.548045	-0.251573	75.683	3.33059e-18	2.36365e-15	ENSG00000066117@SMARCD1@12:+:50480662^50481145&50481269^50482303|50480662^50482303
ENSG00000117448	AKR1A1	1	+	46033850-46034156	46034157-46034356	46034357-46034598	Exclusion	0.940511	0.686962	-0.253549	207.914	3.91749e-47	1.06965e-43	ENSG00000117448@AKR1A1@1:+:46033850^46034156&46034357^46034598|46033850^46034598
ENSG00000102125	TAZ	X	+	153647963-153648043	153648044-153648085	153648086-153648370	Exclusion	0.873667	0.619998	-0.253669	19.3026	1.11556e-05	0.00158059	ENSG00000102125@TAZ@X:+:153647963^153648043&153648086^153648370|153647963^153648370
ENSG00000171282	RP11-1055B8.7	17	+	79412708-79413763	79413764-79413856	79413857-79414061	Exclusion	0.429977	0.173183	-0.256794	11.8781	0.00056798	0.0494861	ENSG00000171282@RP11-1055B8.7@17:+:79412708^79413763&79413857^79414061|79412708^79414061
ENSG00000157741	UBN2	7	+	138921844-138936701	138936702-138936803	138936804-138943233	Exclusion	0.910328	0.653401	-0.256927	12.2877	0.000455955	0.0408526	ENSG00000157741@UBN2@7:+:138921844^138936701&138936804^138943233|138921844^138943233
ENSG00000078098	FAP	2	-	163054251-163054688	163054689-163054808	163054809-163055266	Exclusion	0.561168	0.303491	-0.257677	20.8839	4.87972e-06	0.000735368	ENSG00000078098@FAP@2:-:163054251^163054688&163054809^163055266|163054251^163055266
ENSG00000130508	PXDN	2	-	1687924-1691403	1691404-1691475	1691476-1695699	Exclusion	0.817933	0.559625	-0.258309	545.928	9.6811e-121	8.66443e-117	ENSG00000130508@PXDN@2:-:1687924^1691403&1691476^1695699|1687924^1695699
ENSG00000073792	IGF2BP2	3	-	185376198-185390328	185390329-185390457	185390458-185393083	Exclusion	0.642699	0.384339	-0.25836	68.741	1.1228e-16	6.82565e-14	ENSG00000073792@IGF2BP2@3:-:185376198^185390328&185390458^185393083|185376198^185393083
ENSG00000129566	TEP1	14	-	20849561-20849711	20849712-20849845	20849846-20850071	Exclusion	0.601629	0.343135	-0.258494	19.3464	1.09026e-05	0.00154883	ENSG00000129566@TEP1@14:-:20849561^20849711&20849846^20850071|20849561^20850071
ENSG00000139505	MTMR6	13	-	25823631-25825786	25825787-25825913	25825914-25825990	Exclusion	0.934072	0.675442	-0.25863	115.155	7.27775e-27	9.08856e-24	ENSG00000139505@MTMR6@13:-:25823631^25825786&25825914^25825990|25823631^25825990
ENSG00000006282	SPATA20	17	+	48624647-48625025	48625026-48625315	48625316-48625643	Exclusion	0.78991	0.53065	-0.259261	15.4595	8.42911e-05	0.00940376	ENSG00000006282@SPATA20@17:+:48624647^48625025&48625316^48625643|48624647^48625643
ENSG00000144677	CTDSPL	3	+	37988703-37998601	37998602-37998634	37998635-38006061	Exclusion	0.596447	0.335678	-0.26077	40.713	1.76308e-10	5.77292e-08	ENSG00000144677@CTDSPL@3:+:37988703^37998601&37998635^38006061|37988703^38006061
ENSG00000118495	PLAGL1	6	-	144285956-144287294	144287295-144287349	144287350-144290043	Exclusion	0.917962	0.657054	-0.260908	36.1791	1.79987e-09	5.1963e-07	ENSG00000118495@PLAGL1@6:-:144285956^144287294&144287350^144290043|144285956^144290043
ENSG00000169689	STRA13	17	-	79977258-79977516	79977517-79977570	79977571-79977733	Exclusion	0.509906	0.248668	-0.261238	42.0785	8.76808e-11	2.98628e-08	ENSG00000169689@STRA13@17:-:79977258^79977516&79977571^79977733|79977258^79977733
ENSG00000163684	RPP14	3	+	58292145-58296016	58296017-58296133	58296134-58296233	Exclusion	0.531513	0.268619	-0.262894	16.5319	4.78393e-05	0.00580329	ENSG00000163684@RPP14@3:+:58292145^58296016&58296134^58296233|58292145^58296233
ENSG00000104164	BLOC1S6	15	+	45879724-45884332	45884333-45884474	45884475-45895297	Exclusion	0.778805	0.515629	-0.263176	98.099	3.97986e-23	4.19048e-20	ENSG00000104164@BLOC1S6@15:+:45879724^45884332&45884475^45895297|45879724^45895297
ENSG00000121716	PILRB	7	+	99950747-99950832	99950833-99950893	99950894-99952765	Exclusion	0.952047	0.687702	-0.264345	37.4544	9.35772e-10	2.78137e-07	ENSG00000121716@PILRB@7:+:99950747^99950832&99950894^99952765|99950747^99952765
ENSG00000131437	KIF3A	5	-	132039312-132042142	132042143-132042151	132042152-132046650	Exclusion	0.52529	0.260069	-0.265221	21.805	3.01811e-06	0.000480918	ENSG00000131437@KIF3A@5:-:132039312^132042142&132042152^132046650|132039312^132046650
ENSG00000032742	IFT88	13	+	21157159-21163949	21163950-21164006	21164007-21165105	Exclusion	0.844967	0.579449	-0.265518	20.8464	4.97628e-06	0.00074782	ENSG00000032742@IFT88@13:+:21157159^21163949&21164007^21165105|21157159^21165105
ENSG00000124596	OARD1	6	-	41035177-41036579	41036580-41036692	41036693-41037814	Exclusion	0.82977	0.563105	-0.266665	24.7494	6.52889e-07	0.000120067	ENSG00000124596@OARD1@6:-:41035177^41036579&41036693^41037814|41035177^41037814
ENSG00000163681	SLMAP	3	+	57850444-57857362	57857363-57857425	57857426-57875767	Exclusion	0.605902	0.338546	-0.267356	17.8611	2.37633e-05	0.00311139	ENSG00000163681@SLMAP@3:+:57850444^57857362&57857426^57875767|57850444^57875767
ENSG00000141012	GALNS	16	-	88908380-88909113	88909114-88909237	88909238-88923165	Exclusion	0.934999	0.666135	-0.268864	44.2467	2.89498e-11	1.02051e-08	ENSG00000141012@GALNS@16:-:88908380^88909113&88909238^88923165|88908380^88923165
ENSG00000119929	CUTC	10	+	101507148-101510125	101510126-101510153	101510154-101514285	Exclusion	0.509228	0.240254	-0.268973	38.3466	5.92317e-10	1.81753e-07	ENSG00000119929@CUTC@10:+:101507148^101510125&101510154^101514285|101507148^101514285
ENSG00000222009	BTBD19	1	+	45274579-45275884	45275885-45276098	45276099-45276225	Exclusion	0.991667	0.721482	-0.270184	27.5917	1.49817e-07	3.13443e-05	ENSG00000222009@BTBD19@1:+:45274579^45275884&45276099^45276225|45274579^45276225
ENSG00000139974	SLC38A6	14	+	61512886-61517229	61517230-61517354	61517355-61518504	Exclusion	0.987547	0.71696	-0.270587	67.4152	2.19945e-16	1.27455e-13	ENSG00000139974@SLC38A6@14:+:61512886^61517229&61517355^61518504|61512886^61518504
ENSG00000162591	MEGF6	1	-	3415391-3415701	3415702-3415830	3415831-3416151	Exclusion	0.751577	0.480357	-0.27122	23.3071	1.38091e-06	0.00023666	ENSG00000162591@MEGF6@1:-:3415391^3415701&3415831^3416151|3415391^3416151
ENSG00000011021	CLCN6	1	+	11888277-11888514	11888515-11888681	11888682-11889252	Exclusion	0.60444	0.333204	-0.271237	20.6791	5.43053e-06	0.000810038	ENSG00000011021@CLCN6@1:+:11888277^11888514&11888682^11889252|11888277^11889252
ENSG00000066427	ATXN3	14	-	92559663-92560089	92560090-92560194	92560195-92562436	Exclusion	0.907817	0.636443	-0.271374	25.1663	5.25944e-07	9.82924e-05	ENSG00000066427@ATXN3@14:-:92559663^92560089&92560195^92562436|92559663^92562436
ENSG00000223773	CD99P1	X	+	2541495-2544637	2544638-2544683	2544684-2556014	Exclusion	0.965774	0.694239	-0.271535	17.1173	3.51415e-05	0.0044159	ENSG00000223773@CD99P1@X:+:2541495^2544637&2544684^2556014|2541495^2556014
ENSG00000122417	ODF2L	1	-	86820543-86822126	86822127-86822285	86822286-86824469	Exclusion	0.785983	0.513841	-0.272142	26.9204	2.12011e-07	4.28536e-05	ENSG00000122417@ODF2L@1:-:86820543^86822126&86822286^86824469|86820543^86824469
ENSG00000118495	PLAGL1	6	-	144285956-144287294	144287295-144287367	144287368-144290043	Exclusion	0.908811	0.636606	-0.272205	35.0291	3.24809e-09	9.10013e-07	ENSG00000118495@PLAGL1@6:-:144285956^144287294&144287368^144290043|144285956^144290043
ENSG00000078246	TULP3	12	+	3043728-3046796	3046797-3046895	3046896-3047279	Exclusion	0.947142	0.670678	-0.276465	104.825	1.3344e-24	1.51386e-21	ENSG00000078246@TULP3@12:+:3043728^3046796&3046896^3047279|3043728^3047279
ENSG00000085978	ATG16L1	2	+	234181699-234182366	234182367-234182423	234182424-234183321	Exclusion	0.763445	0.486606	-0.276838	37.4561	9.34951e-10	2.78137e-07	ENSG00000085978@ATG16L1@2:+:234181699^234182366&234182424^234183321|234181699^234183321
ENSG00000088448	ANKRD10	13	-	111545611-111552876	111552877-111553008	111553009-111558379	Exclusion	0.380303	0.100233	-0.28007	88.9198	4.11148e-21	3.74207e-18	ENSG00000088448@ANKRD10@13:-:111545611^111552876&111553009^111558379|111545611^111558379
ENSG00000138756	BMP2K	4	+	79800046-79808327	79808328-79808438	79808439-79831763	Exclusion	0.554316	0.273706	-0.28061	44.8357	2.14276e-11	7.73972e-09	ENSG00000138756@BMP2K@4:+:79800046^79808327&79808439^79831763|79800046^79831763
ENSG00000135622	SEMA4F	2	+	74884752-74884979	74884980-74885078	74885079-74889858	Exclusion	0.302089	0.0159091	-0.28618	24.2636	8.4011e-07	0.000151217	ENSG00000135622@SEMA4F@2:+:74884752^74884979&74885079^74889858|74884752^74889858
ENSG00000166881	TMEM194A	12	-	57458523-57463016	57463017-57463089	57463090-57464602	Exclusion	0.855093	0.567659	-0.287434	14.0627	0.000176816	0.0179713	ENSG00000166881@TMEM194A@12:-:57458523^57463016&57463090^57464602|57458523^57464602
ENSG00000157538	DSCR3	21	-	38604753-38605662	38605663-38605743	38605744-38610760	Exclusion	0.92174	0.633938	-0.287802	196.899	9.92069e-45	2.57773e-41	ENSG00000157538@DSCR3@21:-:38604753^38605662&38605744^38610760|38604753^38610760
ENSG00000163870	TPRA1	3	-	127294349-127294591	127294592-127294652	127294653-127294782	Exclusion	0.909177	0.62127	-0.287907	171.029	4.40893e-39	9.4702e-36	ENSG00000163870@TPRA1@3:-:127294349^127294591&127294653^127294782|127294349^127294782
ENSG00000119004	CYP20A1	2	+	204103858-204110568	204110569-204110618	204110619-204116689	Exclusion	0.699823	0.410277	-0.289546	17.6	2.72588e-05	0.0035215	ENSG00000119004@CYP20A1@2:+:204103858^204110568&204110619^204116689|204103858^204116689
ENSG00000100359	SGSM3	22	+	40796818-40797596	40797597-40797679	40797680-40798142	Exclusion	0.784278	0.494357	-0.289921	80.1983	3.38659e-19	2.68754e-16	ENSG00000100359@SGSM3@22:+:40796818^40797596&40797680^40798142|40796818^40798142
ENSG00000111215	PRR4	12	-	11126321-11187380	11187381-11187484	11187485-11199618	Exclusion	0.455063	0.164638	-0.290424	34.0749	5.30313e-09	1.41678e-06	ENSG00000111215@PRR4@12:-:11126321^11187380&11187485^11199618|11126321^11199618
ENSG00000212127	TAS2R14	12	-	11126321-11187380	11187381-11187484	11187485-11199618	Exclusion	0.455063	0.164638	-0.290424	34.0749	5.30313e-09	1.41678e-06	ENSG00000212127@TAS2R14@12:-:11126321^11187380&11187485^11199618|11126321^11199618
ENSG00000152749	GPR180	13	+	95264645-95271403	95271404-95271584	95271585-95271721	Exclusion	0.675867	0.384778	-0.291089	31.6597	1.83693e-08	4.49732e-06	ENSG00000152749@GPR180@13:+:95264645^95271403&95271585^95271721|95264645^95271721
ENSG00000163684	RPP14	3	+	58292145-58296035	58296036-58296133	58296134-58296233	Exclusion	0.637695	0.34649	-0.291205	24.1359	8.97716e-07	0.000160688	ENSG00000163684@RPP14@3:+:58292145^58296035&58296134^58296233|58292145^58296233
ENSG00000129197	RPAIN	17	+	5329403-5329555	5329556-5329619	5329620-5335861	Exclusion	0.889427	0.596897	-0.292531	53.8213	2.19578e-13	9.71796e-11	ENSG00000129197@RPAIN@17:+:5329403^5329555&5329620^5335861|5329403^5335861
ENSG00000105483	CARD8	19	-	48737801-48741639	48741640-48741783	48741784-48744218	Exclusion	0.477179	0.184625	-0.292555	15.6422	7.65264e-05	0.00866961	ENSG00000105483@CARD8@19:-:48737801^48741639&48741784^48744218|48737801^48744218
ENSG00000129566	TEP1	14	-	20839792-20840891	20840892-20841016	20841017-20841169	Exclusion	0.758202	0.465635	-0.292567	36.3694	1.63243e-09	4.72983e-07	ENSG00000129566@TEP1@14:-:20839792^20840891&20841017^20841169|20839792^20841169
ENSG00000123342	MMP19	12	-	56234667-56234889	56234890-56234991	56234992-56236136	Exclusion	0.919605	0.626227	-0.293378	22.4894	2.11307e-06	0.000346296	ENSG00000123342@MMP19@12:-:56234667^56234889&56234992^56236136|56234667^56236136
ENSG00000128699	ORMDL1	2	-	190647329-190647739	190647740-190647849	190647850-190648994	Exclusion	0.701978	0.406867	-0.295112	60.6844	6.69986e-15	3.43735e-12	ENSG00000128699@ORMDL1@2:-:190647329^190647739&190647850^190648994|190647329^190648994
ENSG00000145390	USP53	4	+	120134029-120135224	120135225-120135377	120135378-120138704	Exclusion	0.631233	0.331653	-0.299579	68.6657	1.16655e-16	7.01221e-14	ENSG00000145390@USP53@4:+:120134029^120135224&120135378^120138704|120134029^120138704
ENSG00000006282	SPATA20	17	+	48624647-48625080	48625081-48625315	48625316-48625643	Exclusion	0.64674	0.346705	-0.300036	10.9772	0.000922375	0.0750464	ENSG00000006282@SPATA20@17:+:48624647^48625080&48625316^48625643|48624647^48625643
ENSG00000124275	MTRR	5	+	7871037-7873485	7873486-7873639	7873640-7875370	Exclusion	0.770356	0.468495	-0.301861	49.1396	2.38384e-12	9.48614e-10	ENSG00000124275@MTRR@5:+:7871037^7873485&7873640^7875370|7871037^7875370
ENSG00000088448	ANKRD10	13	-	111545611-111552876	111552877-111553041	111553042-111558379	Exclusion	0.390152	0.0879463	-0.302206	102.476	4.3659e-24	4.85058e-21	ENSG00000088448@ANKRD10@13:-:111545611^111552876&111553042^111558379|111545611^111558379
ENSG00000050426	LETMD1	12	+	51442969-51449926	51449927-51450028	51450029-51450132	Exclusion	0.516244	0.213971	-0.302273	73.1314	1.21301e-17	8.2802e-15	ENSG00000050426@LETMD1@12:+:51442969^51449926&51450029^51450132|51442969^51450132
ENSG00000123179	EBPL	13	-	50235345-50243912	50243913-50243982	50243983-50265389	Exclusion	0.74326	0.440955	-0.302304	14.0922	0.00017406	0.0177472	ENSG00000123179@EBPL@13:-:50235345^50243912&50243983^50265389|50235345^50265389
ENSG00000163138	PACRGL	4	+	20706438-20711305	20711306-20711396	20711397-20714410	Exclusion	0.766869	0.461995	-0.304873	19.7647	8.75852e-06	0.00126658	ENSG00000163138@PACRGL@4:+:20706438^20711305&20711397^20714410|20706438^20714410
ENSG00000076685	NT5C2	10	-	104865559-104871501	104871502-104871562	104871563-104899162	Exclusion	0.656584	0.351022	-0.305562	16.4709	4.94015e-05	0.00595691	ENSG00000076685@NT5C2@10:-:104865559^104871501&104871563^104899162|104865559^104899162
ENSG00000131374	TBC1D5	3	-	17550098-17665340	17665341-17665405	17665406-17783972	Exclusion	0.806376	0.498428	-0.307948	52.812	3.67054e-13	1.60247e-10	ENSG00000131374@TBC1D5@3:-:17550098^17665340&17665406^17783972|17550098^17783972
ENSG00000123739	PLA2G12A	4	-	110638870-110639838	110639839-110639915	110639916-110650757	Exclusion	0.976967	0.668666	-0.308301	121.445	3.05376e-28	4.13405e-25	ENSG00000123739@PLA2G12A@4:-:110638870^110639838&110639916^110650757|110638870^110650757
ENSG00000146463	ZMYM4	1	+	35734687-35790960	35790961-35791006	35791007-35824525	Exclusion	0.939442	0.630849	-0.308593	47.7924	4.73822e-12	1.81741e-09	ENSG00000146463@ZMYM4@1:+:35734687^35790960&35791007^35824525|35734687^35824525
ENSG00000166199	ALKBH3	11	+	43911379-43913590	43913591-43913679	43913680-43923065	Exclusion	0.858124	0.548833	-0.309291	69.3529	8.23303e-17	5.06228e-14	ENSG00000166199@ALKBH3@11:+:43911379^43913590&43913680^43923065|43911379^43923065
ENSG00000130177	CDC16	13	+	115000608-115002119	115002120-115002174	115002175-115002273	Exclusion	0.870054	0.558715	-0.311338	163.216	2.24389e-37	4.40834e-34	ENSG00000130177@CDC16@13:+:115000608^115002119&115002175^115002273|115000608^115002273
ENSG00000088179	PTPN4	2	+	120635119-120639361	120639362-120639406	120639407-120639672	Exclusion	0.944928	0.633419	-0.311509	28.896	7.6371e-08	1.67162e-05	ENSG00000088179@PTPN4@2:+:120635119^120639361&120639407^120639672|120635119^120639672
ENSG00000130731	C16orf13	16	-	684798-685517	685518-685774	685775-686093	Exclusion	0.759785	0.446642	-0.313143	12.1178	0.000499429	0.0441584	ENSG00000130731@C16orf13@16:-:684798^685517&685775^686093|684798^686093
ENSG00000058799	YIPF1	1	-	54354660-54354916	54354917-54355136	54355137-54355385	Exclusion	0.384149	0.0704232	-0.313726	63.7428	1.4177e-15	7.63838e-13	ENSG00000058799@YIPF1@1:-:54354660^54354916&54355137^54355385|54354660^54355385
ENSG00000198001	IRAK4	12	+	44162076-44165022	44165023-44165168	44165169-44165982	Exclusion	0.553608	0.238664	-0.314944	30.1349	4.0301e-08	9.32811e-06	ENSG00000198001@IRAK4@12:+:44162076^44165022&44165169^44165982|44162076^44165982
ENSG00000159593	NAE1	16	-	66860487-66860570	66860571-66860683	66860684-66864749	Exclusion	0.911744	0.596357	-0.315387	32.3093	1.3148e-08	3.32512e-06	ENSG00000159593@NAE1@16:-:66860487^66860570&66860684^66864749|66860487^66864749
ENSG00000123562	MORF4L2	X	-	102933549-102939608	102939609-102939657	102939658-102940098	Exclusion	0.596924	0.280956	-0.315968	122.531	1.76641e-28	2.41155e-25	ENSG00000123562@MORF4L2@X:-:102933549^102939608&102939658^102940098|102933549^102940098
ENSG00000050820	BCAR1	16	-	75269885-75270725	75270726-75270896	75270897-75271080	Exclusion	0.95877	0.642132	-0.316637	75.996	2.84235e-18	2.03509e-15	ENSG00000050820@BCAR1@16:-:75269885^75270725&75270897^75271080|75269885^75271080
ENSG00000131373	HACL1	3	-	15624497-15626754	15626755-15626849	15626850-15628031	Exclusion	0.867606	0.549725	-0.31788	20.1619	7.11569e-06	0.00104686	ENSG00000131373@HACL1@3:-:15624497^15626754&15626850^15628031|15624497^15628031
ENSG00000075826	SEC31B	10	-	102249519-102249764	102249765-102250079	102250080-102250462	Exclusion	0.782814	0.463695	-0.31912	18.1944	1.99469e-05	0.00264259	ENSG00000075826@SEC31B@10:-:102249519^102249764&102250080^102250462|102249519^102250462
ENSG00000222009	BTBD19	1	+	45274579-45275884	45275885-45275921	45275922-45276225	Exclusion	0.988095	0.668383	-0.319712	21.3784	3.76995e-06	0.000588142	ENSG00000222009@BTBD19@1:+:45274579^45275884&45275922^45276225|45274579^45276225
ENSG00000110844	PRPF40B	12	+	50026664-50026796	50026797-50026907	50026908-50027209	Exclusion	0.887768	0.566163	-0.321605	19.5123	9.99562e-06	0.00143008	ENSG00000110844@PRPF40B@12:+:50026664^50026796&50026908^50027209|50026664^50027209
ENSG00000164038	SLC9B2	4	-	103947749-103949903	103949904-103950040	103950041-103952856	Exclusion	0.874786	0.552909	-0.321877	51.8699	5.93023e-13	2.54758e-10	ENSG00000164038@SLC9B2@4:-:103947749^103949903&103950041^103952856|103947749^103952856
ENSG00000120913	PDLIM2	8	+	22447255-22449063	22449064-22449181	22449182-22451245	Exclusion	0.864456	0.5423	-0.322155	559.83	9.15455e-124	8.67512e-120	ENSG00000120913@PDLIM2@8:+:22447255^22449063&22449182^22451245|22447255^22451245
ENSG00000248235	AC037459.4	8	+	22447255-22449063	22449064-22449181	22449182-22451245	Exclusion	0.864456	0.5423	-0.322155	559.83	9.15455e-124	8.67512e-120	ENSG00000248235@AC037459.4@8:+:22447255^22449063&22449182^22451245|22447255^22451245
ENSG00000144048	DUSP11	2	-	73994031-73994287	73994288-73994334	73994335-73996391	Exclusion	0.981005	0.658753	-0.322252	137.431	9.70716e-32	1.51825e-28	ENSG00000144048@DUSP11@2:-:73994031^73994287&73994335^73996391|73994031^73996391
ENSG00000110888	CAPRIN2	12	-	30884445-30886562	30886563-30886645	30886646-30887901	Exclusion	0.472972	0.150116	-0.322856	65.365	6.22332e-16	3.46906e-13	ENSG00000110888@CAPRIN2@12:-:30884445^30886562&30886646^30887901|30884445^30887901
ENSG00000113068	PFDN1	5	-	139661119-139680000	139680001-139680167	139680168-139682625	Exclusion	0.784201	0.457885	-0.326316	251.371	1.3045e-56	4.2888e-53	ENSG00000113068@PFDN1@5:-:139661119^139680000&139680168^139682625|139661119^139682625
ENSG00000124222	STX16	20	+	57243184-57244346	57244347-57244509	57244510-57245567	Exclusion	0.822386	0.494989	-0.327396	169.445	9.78222e-39	2.02037e-35	ENSG00000124222@STX16@20:+:57243184^57244346&57244510^57245567|57243184^57245567
ENSG00000254995	STX16-NPEPL1	20	+	57243184-57244346	57244347-57244509	57244510-57245567	Exclusion	0.822386	0.494989	-0.327396	169.445	9.78222e-39	2.02037e-35	ENSG00000254995@STX16-NPEPL1@20:+:57243184^57244346&57244510^57245567|57243184^57245567
ENSG00000038427	VCAN	5	+	82808216-82815167	82815168-82818128	82818129-82841355	Exclusion	0.685149	0.357357	-0.327791	56.0475	7.07406e-14	3.26536e-11	ENSG00000038427@VCAN@5:+:82808216^82815167&82818129^82841355|82808216^82841355
ENSG00000124275	MTRR	5	+	7871037-7873485	7873486-7873625	7873626-7875370	Exclusion	0.624758	0.288344	-0.336414	37.0865	1.13005e-09	3.34032e-07	ENSG00000124275@MTRR@5:+:7871037^7873485&7873626^7875370|7871037^7875370
ENSG00000168056	LTBP3	11	-	65307353-65307483	65307484-65307624	65307625-65307715	Exclusion	0.663029	0.32465	-0.338379	17.2718	3.23967e-05	0.00411919	ENSG00000168056@LTBP3@11:-:65307353^65307483&65307625^65307715|65307353^65307715
ENSG00000127980	PEX1	7	-	92136441-92138642	92138643-92138725	92138726-92140257	Exclusion	0.78469	0.443646	-0.341043	18.7812	1.46606e-05	0.00202554	ENSG00000127980@PEX1@7:-:92136441^92138642&92138726^92140257|92136441^92140257
ENSG00000130988	RGN	X	+	46944000-46951076	46951077-46951208	46951209-46951459	Exclusion	0.924359	0.57963	-0.344729	17.5557	2.79013e-05	0.00359873	ENSG00000130988@RGN@X:+:46944000^46951076&46951209^46951459|46944000^46951459
ENSG00000050426	LETMD1	12	+	51442969-51445874	51445875-51445990	51445991-51449617	Exclusion	0.871739	0.523829	-0.34791	38.6946	4.95577e-10	1.54124e-07	ENSG00000050426@LETMD1@12:+:51442969^51445874&51445991^51449617|51442969^51449617
ENSG00000183765	CHEK2	22	-	29095926-29099492	29099493-29099554	29099555-29105993	Exclusion	0.613347	0.260423	-0.352924	29.3342	6.09116e-08	1.36667e-05	ENSG00000183765@CHEK2@22:-:29095926^29099492&29099555^29105993|29095926^29105993
ENSG00000067113	PPAP2A	5	-	54763978-54786787	54786788-54786942	54786943-54830399	Exclusion	0.735714	0.379318	-0.356396	30.0041	4.31127e-08	9.96459e-06	ENSG00000067113@PPAP2A@5:-:54763978^54786787&54786943^54830399|54763978^54830399
ENSG00000225484	RP11-773D16.1	10	-	81565879-81568518	81568519-81568719	81568720-81574368	Exclusion	0.504031	0.147465	-0.356566	38.4695	5.5616e-10	1.71311e-07	ENSG00000225484@RP11-773D16.1@10:-:81565879^81568518&81568720^81574368|81565879^81574368
ENSG00000132950	ZMYM5	13	-	20409830-20411795	20411796-20411961	20411962-20425494	Exclusion	0.914069	0.556518	-0.357551	22.8446	1.75639e-06	0.000292908	ENSG00000132950@ZMYM5@13:-:20409830^20411795&20411962^20425494|20409830^20425494
ENSG00000162591	MEGF6	1	-	3413348-3413551	3413552-3413683	3413684-3413796	Exclusion	0.622122	0.264378	-0.357743	48.4617	3.36805e-12	1.30743e-09	ENSG00000162591@MEGF6@1:-:3413348^3413551&3413684^3413796|3413348^3413796
ENSG00000169169	CPT1C	19	+	50194598-50195077	50195078-50195210	50195211-50195495	Exclusion	0.503337	0.145032	-0.358305	17.007	3.72418e-05	0.00462928	ENSG00000169169@CPT1C@19:+:50194598^50195077&50195211^50195495|50194598^50195495
ENSG00000198814	GK	X	+	30714801-30715848	30715849-30715866	30715867-30718530	Exclusion	0.605711	0.246078	-0.359633	15.1355	0.000100066	0.0108921	ENSG00000198814@GK@X:+:30714801^30715848&30715867^30718530|30714801^30718530
ENSG00000162542	TMCO4	1	-	20067435-20072024	20072025-20072144	20072145-20072948	Exclusion	0.711409	0.347552	-0.363856	16.0471	6.17858e-05	0.00722315	ENSG00000162542@TMCO4@1:-:20067435^20072024&20072145^20072948|20067435^20072948
ENSG00000107938	EDRF1	10	+	127414408-127417571	127417572-127417673	127417674-127417926	Exclusion	0.712963	0.347601	-0.365362	21.0576	4.45676e-06	0.000678611	ENSG00000107938@EDRF1@10:+:127414408^127417571&127417674^127417926|127414408^127417926
ENSG00000169169	CPT1C	19	+	50194598-50195077	50195078-50195146	50195147-50195495	Exclusion	0.650931	0.285417	-0.365514	20.5759	5.7312e-06	0.000850948	ENSG00000169169@CPT1C@19:+:50194598^50195077&50195147^50195495|50194598^50195495
ENSG00000087470	DNM1L	12	+	32890877-32891197	32891198-32891230	32891231-32892997	Exclusion	0.546696	0.180276	-0.36642	35.3481	2.75731e-09	7.75208e-07	ENSG00000087470@DNM1L@12:+:32890877^32891197&32891231^32892997|32890877^32892997
ENSG00000268895	A1BG-AS1	19	+	58859211-58864686	58864687-58864840	58864841-58865079	Exclusion	0.729101	0.360666	-0.368434	11.8632	0.000572538	0.0498223	ENSG00000268895@A1BG-AS1@19:+:58859211^58864686&58864841^58865079|58859211^58865079
ENSG00000138641	HERC3	4	+	89591404-89597368	89597369-89597392	89597393-89597484	Exclusion	0.803974	0.429518	-0.374456	78.3741	8.52647e-19	6.47919e-16	ENSG00000138641@HERC3@4:+:89591404^89597368&89597393^89597484|89591404^89597484
ENSG00000105778	AVL9	7	+	32615685-32619830	32619831-32619884	32619885-32620413	Exclusion	0.971523	0.592133	-0.37939	79.6685	4.42803e-19	3.47972e-16	ENSG00000105778@AVL9@7:+:32615685^32619830&32619885^32620413|32615685^32620413
ENSG00000124222	STX16	20	+	57243184-57244357	57244358-57244509	57244510-57245567	Exclusion	0.715315	0.335075	-0.380239	141.925	1.00987e-32	1.66007e-29	ENSG00000124222@STX16@20:+:57243184^57244357&57244510^57245567|57243184^57245567
ENSG00000007392	LUC7L	16	-	277336-278331	278332-278401	278402-279277	Exclusion	0.388493	0.0030303	-0.385463	116.035	4.67013e-27	6.01875e-24	ENSG00000007392@LUC7L@16:-:277336^278331&278402^279277|277336^279277
ENSG00000171634	BPTF	17	+	65955992-65959448	65959449-65959622	65959623-65960327	Exclusion	0.584847	0.199245	-0.385602	97.4822	5.43437e-23	5.64814e-20	ENSG00000171634@BPTF@17:+:65955992^65959448&65959623^65960327|65955992^65960327
ENSG00000145348	TBCK	4	-	107114928-107115874	107115875-107115911	107115912-107133906	Exclusion	0.93611	0.549247	-0.386863	248.202	6.40464e-56	2.06354e-52	ENSG00000145348@TBCK@4:-:107114928^107115874&107115912^107133906|107114928^107133906
ENSG00000168958	MFF	2	+	228190144-228193393	228193394-228193505	228193506-228195341	Exclusion	0.835788	0.448371	-0.387417	146.218	1.16324e-33	2.015e-30	ENSG00000168958@MFF@2:+:228190144^228193393&228193506^228195341|228190144^228195341
ENSG00000129197	RPAIN	17	+	5329403-5331390	5331391-5331531	5331532-5335861	Exclusion	0.807771	0.420029	-0.387742	43.6346	3.95774e-11	1.38004e-08	ENSG00000129197@RPAIN@17:+:5329403^5331390&5331532^5335861|5329403^5335861
ENSG00000189077	TMEM120A	7	-	75616747-75616855	75616856-75616920	75616921-75617035	Exclusion	0.962609	0.574098	-0.388511	136.651	1.43757e-31	2.2056e-28	ENSG00000189077@TMEM120A@7:-:75616747^75616855&75616921^75617035|75616747^75617035
ENSG00000164088	PPM1M	3	+	52280829-52280989	52280990-52281244	52281245-52281697	Exclusion	0.843985	0.454478	-0.389508	90.796	1.59276e-21	1.50052e-18	ENSG00000164088@PPM1M@3:+:52280829^52280989&52281245^52281697|52280829^52281697
ENSG00000235531	RP11-383H13.1	8	+	72875284-72877643	72877644-72877769	72877770-72964773	Exclusion	0.714053	0.322035	-0.392018	133.179	8.26308e-31	1.24407e-27	ENSG00000235531@RP11-383H13.1@8:+:72875284^72877643&72877770^72964773|72875284^72964773
ENSG00000050426	LETMD1	12	+	51442969-51447560	51447561-51447643	51447644-51449617	Exclusion	0.904121	0.511818	-0.392304	64.2159	1.11507e-15	6.06874e-13	ENSG00000050426@LETMD1@12:+:51442969^51447560&51447644^51449617|51442969^51449617
ENSG00000050426	LETMD1	12	+	51442969-51447594	51447595-51447643	51447644-51449617	Exclusion	0.908757	0.5112	-0.397557	68.3846	1.34521e-16	7.96726e-14	ENSG00000050426@LETMD1@12:+:51442969^51447594&51447644^51449617|51442969^51449617
ENSG00000166821	PEX11A	15	-	90227180-90229661	90229662-90229777	90229778-90233807	Exclusion	0.719104	0.316241	-0.402863	28.0893	1.15846e-07	2.44593e-05	ENSG00000166821@PEX11A@15:-:90227180^90229661&90229778^90233807|90227180^90233807
ENSG00000198947	DMD	X	-	31191722-31196048	31196049-31196087	31196088-31196785	Exclusion	0.494907	0.086353	-0.408554	46.461	9.34595e-12	3.46913e-09	ENSG00000198947@DMD@X:-:31191722^31196048&31196088^31196785|31191722^31196785
ENSG00000115419	GLS	2	+	191778091-191784940	191784941-191784974	191784975-191785749	Exclusion	0.709812	0.295496	-0.414316	68.7599	1.11212e-16	6.78632e-14	ENSG00000115419@GLS@2:+:191778091^191784940&191784975^191785749|191778091^191785749
ENSG00000168904	LRRC28	15	+	99796331-99816780	99816781-99816821	99816822-99827461	Exclusion	0.76434	0.347064	-0.417276	100.151	1.41182e-23	1.52644e-20	ENSG00000168904@LRRC28@15:+:99796331^99816780&99816822^99827461|99796331^99827461
ENSG00000189050	RNFT1	17	-	58035806-58039900	58039901-58039977	58039978-58040187	Exclusion	0.621164	0.198822	-0.422342	22.1443	2.5291e-06	0.000408657	ENSG00000189050@RNFT1@17:-:58035806^58039900&58039978^58040187|58035806^58040187
ENSG00000161265	U2AF1L4	19	-	36235323-36235526	36235527-36235639	36235640-36236025	Exclusion	0.518822	0.0933202	-0.425501	63.3058	1.76987e-15	9.44107e-13	ENSG00000161265@U2AF1L4@19:-:36235323^36235526&36235640^36236025|36235323^36236025
ENSG00000267120	AD000671.6	19	-	36235323-36235526	36235527-36235639	36235640-36236025	Exclusion	0.518822	0.0933202	-0.425501	63.3058	1.76987e-15	9.44107e-13	ENSG00000267120@AD000671.6@19:-:36235323^36235526&36235640^36236025|36235323^36236025
ENSG00000033867	SLC4A7	3	-	27446455-27450846	27450847-27451021	27451022-27453132	Exclusion	0.803831	0.377692	-0.426139	126.892	1.96193e-29	2.82197e-26	ENSG00000033867@SLC4A7@3:-:27446455^27450846&27451022^27453132|27446455^27453132
ENSG00000154258	ABCA9	17	-	66992156-67003899	67003900-67004013	67004014-67004202	Exclusion	0.992754	0.553323	-0.439431	92.5529	6.55483e-22	6.4388e-19	ENSG00000154258@ABCA9@17:-:66992156^67003899&67004014^67004202|66992156^67004202
ENSG00000223773	CD99P1	X	+	2537539-2540730	2540731-2540775	2540776-2541425	Exclusion	0.598864	0.14107	-0.457793	48.6748	3.02125e-12	1.18135e-09	ENSG00000223773@CD99P1@X:+:2537539^2540730&2540776^2541425|2537539^2541425
ENSG00000010244	ZNF207	17	+	30687987-30688486	30688487-30688534	30688535-30689932	Exclusion	0.935127	0.476573	-0.458554	848.35	1.66033e-186	3.82105e-182	ENSG00000010244@ZNF207@17:+:30687987^30688486&30688535^30689932|30687987^30689932
ENSG00000161265	U2AF1L4	19	-	36235323-36235526	36235527-36235593	36235594-36236025	Exclusion	0.53772	0.066221	-0.471499	77.1811	1.55976e-18	1.14215e-15	ENSG00000161265@U2AF1L4@19:-:36235323^36235526&36235594^36236025|36235323^36236025
ENSG00000123739	PLA2G12A	4	-	110638870-110639844	110639845-110639915	110639916-110650757	Exclusion	0.940101	0.460017	-0.480085	88.5689	4.9096e-21	4.41856e-18	ENSG00000123739@PLA2G12A@4:-:110638870^110639844&110639916^110650757|110638870^110650757
ENSG00000121775	TMEM39B	1	+	32541424-32542764	32542765-32542919	32542920-32557275	Exclusion	0.772356	0.276124	-0.496232	30.8945	2.72438e-08	6.46376e-06	ENSG00000121775@TMEM39B@1:+:32541424^32542764&32542920^32557275|32541424^32557275
ENSG00000072840	EVC	4	+	5815890-5819937	5819938-5819981	5819982-5825343	Exclusion	0.872306	0.376025	-0.496282	269.389	1.54181e-60	5.77628e-57	ENSG00000072840@EVC@4:+:5815890^5819937&5819982^5825343|5815890^5825343
ENSG00000116791	CRYZ	1	-	75172679-75172786	75172787-75172888	75172889-75175781	Exclusion	0.838374	0.322157	-0.516218	259.985	1.72905e-58	6.05533e-55	ENSG00000116791@CRYZ@1:-:75172679^75172786&75172889^75175781|75172679^75175781
ENSG00000143797	MBOAT2	2	-	9000895-9002400	9002401-9002452	9002453-9004299	Exclusion	0.948718	0.296145	-0.652573	69.9117	6.20194e-17	3.85758e-14	ENSG00000143797@MBOAT2@2:-:9000895^9002400&9002453^9004299|9000895^9004299
