# Supplementary material for: A deep learning approach to identify gene targets of a therapeutic for human splicing disorders
Source: Nat Commun. 2021 Jun 7;12:3332. doi: 10.1038/s41467-021-23663-2 (PMC8185002; doi:10.1038/s41467-021-23663-2)
Supplement: Supplementary file 3 — Dataset 2 [file 41467_2021_23663_MOESM3_ESM.xlsx]

## Sheet: sad_table_rescue_alleleFreq_4su
ClinVAR_ID	Allele_ID	Reference	Alteration	gnomAD_Freq	Disease	ClinVAR_Molecular_Consquence	SpliceAI_Prediction	EnSemblID	GeneSymbol	Chromosome	Strand	Intron1	Exon	Intron2	Rescue	PubMed_ID
40005	48518	T	C	0.00100267	Pustular_psoriasis,_generalized	SO:0001627|intron_variant	splicing_loss	ENSG00000136695	IL36RN	2	+	113817045-113818428	113818429-113818514	113818515-113819700	Rescue_by_inclusion_response	22903787,23303454,23863864,22428995
203361	199794	C	T	0.000827762	Lysosomal_acid_lipase_deficiency|not_provided	SO:0001819|synonymous_variant	splicing_loss	ENSG00000107798	LIPA	10	-	90975767-90982267	90982268-90982339	90982340-90983440	Rescue_by_inclusion_response	21757691,22227072,24072694,26225414,8617513,23424026,23485521,25741868,28492532,7751811,7759067,10562460,8254026,9684740
617523	608891	A	G	0.00031839	CILIARY_DYSKINESIA,_PRIMARY,_40	NA	splicing_loss	ENSG00000007174	DNAH9	17	+	11543702-11547947	11547948-11548016	11548017-11550388	Rescue_by_inclusion_response	30471718
127088	132598	C	T	0.000167269	Carbonic_anhydrase_VA_deficiency,_hyperammonemia_due_to|not_provided	SO:0001819|synonymous_variant	splicing_loss	ENSG00000174990	CA5A	16	-	87935581-87936030	87936031-87936126	87936127-87938391	Rescue_by_inclusion_response	24530203,25834911
253273	247699	G	A	0.000163429	Meier-Gorlin_syndrome_3	SO:0001627|intron_variant	splicing_loss	ENSG00000091651	ORC6	16	+	46726458-46727004	46727005-46727094	46727095-46729473	Rescue_by_inclusion_response	22333897
253273	247699	G	A	0.000163429	Meier-Gorlin_syndrome_3	SO:0001627|intron_variant	splicing_loss	ENSG00000091651	ORC6	16	+	46726458-46727004	46727005-46727094	46727095-46728850	Rescue_by_inclusion_response	22333897
253273	247699	G	A	0.000163429	Meier-Gorlin_syndrome_3	SO:0001627|intron_variant	splicing_loss	ENSG00000091651	ORC6	16	+	46726458-46727004	46727005-46727094	46727095-46729928	Rescue_by_inclusion_response	22333897
3341	18380	C	T	0.000159236	3-Oxo-5_alpha-steroid_delta_4-dehydrogenase_deficiency	SO:0001583|missense_variant	splicing_loss	ENSG00000049319	SRD5A2	2	-	31754528-31756440	31756441-31756542	31756543-31758672	Rescue_by_inclusion_response	8626825
214286	210897	G	A	0.000127389	not_provided	SO:0001627|intron_variant,SO:0001819|synonymous_variant	splicing_loss	ENSG00000114956	DGUOK	2	+	74174034-74177711	74177712-74177859	74177860-74184251	Rescue_by_inclusion_response	25741868
214286	210897	G	A	0.000127389	not_provided	SO:0001627|intron_variant,SO:0001819|synonymous_variant	splicing_loss	ENSG00000114956	DGUOK	2	+	74174034-74177753	74177754-74177859	74177860-74185272	Rescue_by_inclusion_response	25741868
214286	210897	G	A	0.000127389	not_provided	SO:0001627|intron_variant,SO:0001819|synonymous_variant	splicing_loss	ENSG00000114956	DGUOK	2	+	74174034-74177727	74177728-74177859	74177860-74185272	Rescue_by_inclusion_response	25741868
36337	45001	C	T	0.000103436	beta_Thalassemia|not_provided	SO:0001583|missense_variant	splicing_loss	ENSG00000244734	HBB	11	-	5248030-5248159	5248160-5248269	5248270-5248741	Rescue_by_inclusion_response	10815781,19254853,23665927,26410419,25541274,19429541,20437613,22738610,2577233,25976460,26467025,27263053
101048	106813	C	T	8.30539e-05	Multiple_congenital_anomalies-hypotonia-seizures_syndrome_1	SO:0001819|synonymous_variant	splicing_loss	ENSG00000197563	PIGN	18	-	59807713-59810538	59810539-59810579	59810580-59813141	Rescue_by_inclusion_response	24253414
3510	18549	C	T	6.37308e-05	Nephronophthisis|Nephronophthisis_1|not_provided	SO:0001583|missense_variant	splicing_loss	ENSG00000144061	NPHP1	2	-	110919275-110920624	110920625-110920712	110920713-110922264	Rescue_by_inclusion_response	10839884,28492532
3510	18549	C	T	6.37308e-05	Nephronophthisis|Nephronophthisis_1|not_provided	SO:0001583|missense_variant	splicing_loss	ENSG00000144061	NPHP1	2	-	110919275-110920624	110920625-110920709	110920710-110922096	Rescue_by_inclusion_response	10839884,28492532
3510	18549	C	T	6.37308e-05	Nephronophthisis|Nephronophthisis_1|not_provided	SO:0001583|missense_variant	splicing_loss	ENSG00000144061	NPHP1	2	-	110919275-110920624	110920625-110920709	110920710-110922264	Rescue_by_inclusion_response	10839884,28492532
3510	18549	C	T	6.37308e-05	Nephronophthisis|Nephronophthisis_1|not_provided	SO:0001583|missense_variant	splicing_loss	ENSG00000144061	NPHP1	2	-	110919275-110920624	110920625-110922307	110922308-110922628	Rescue_by_inclusion_response	10839884,28492532
3510	18549	C	T	6.37308e-05	Nephronophthisis|Nephronophthisis_1|not_provided	SO:0001583|missense_variant	splicing_loss	ENSG00000144061	NPHP1	2	-	110919275-110920624	110920625-110920712	110920713-110922096	Rescue_by_inclusion_response	10839884,28492532
427791	418321	C	T	6.37064e-05	Erythrokeratodermia_variabilis_et_progressiva_4	SO:0001819|synonymous_variant	splicing_loss	ENSG00000119537	KDSR	18	-	60999135-61002489	61002490-61002591	61002592-61006032	Rescue_by_inclusion_response	28575652
8752	23791	G	A	6.36943e-05	Bartter_syndrome,_type_1,_antenatal	SO:0001583|missense_variant	splicing_loss	ENSG00000074803	SLC12A1	15	+	48541874-48543811	48543812-48543967	48543968-48548007	Rescue_by_inclusion_response	8640224
573155	560277	T	G	5.96459e-05	Beckwith-Wiedemann_syndrome	SO:0001627|intron_variant	splicing_loss	ENSG00000165671	NSD1	5	+	176710930-176715819	176715820-176715926	176715927-176718954	Rescue_by_inclusion_response	28492532
190291	178830	ATACT	A	4.62932e-05	Dyskeratosis_congenita,_autosomal_recessive_6	SO:0001627|intron_variant	splicing_loss	ENSG00000140694	PARN	16	-	14700384-14702137	14702138-14702176	14702177-14702914	Rescue_by_inclusion_response	25893599,25893599
190291	178830	ATACT	A	4.62932e-05	Dyskeratosis_congenita,_autosomal_recessive_6	SO:0001627|intron_variant	splicing_loss	ENSG00000140694	PARN	16	-	14698084-14702137	14702138-14702176	14702177-14702914	Rescue_by_inclusion_response	25893599,25893599
10768	25807	C	T	4.5296e-05	Fabry_disease|Fabry_disease,_cardiac_variant|not_provided	SO:0001627|intron_variant	splicing_gain	ENSG00000102393	GLA	X	-	100653935-100654731	100654732-100654788	100654789-100655653	Rescue_by_exclusion_response	11828341,25611685,28492532,20821055,22437327,23109060,28377241,28430823,19823873,20031620,24033266,27595546,19621417,20301469
3044	18083	G	A	4.38708e-05	Ataxia-telangiectasia_syndrome|Hereditary_cancer-predisposing_syndrome|not_provided	SO:0001819|synonymous_variant	splicing_loss	ENSG00000149311	ATM	11	+	108124767-108126941	108126942-108127067	108127068-108128207	Rescue_by_inclusion_response	10330348,24549055,25037873,26467025,26845104,9463314,11889466,12815592,17124347,21665257,27671921,8789452,19691550,25614872,25741868,26270727,26681312,9887333,10980530,12552559,16941484,18321536,21445571,28492532
587863	580246	T	A	3.97674e-05	Seizures|Progressive_sclerosing_poliodystrophy	SO:0001627|intron_variant	splicing_loss	ENSG00000140521	POLG	15	-	89862331-89862458	89862459-89862581	89862582-89863996	Rescue_by_inclusion_response	23446635,25741868
140615	150320	G	A	3.65199e-05	Spondylometaphyseal_dysplasia_Sedaghatian_type	SO:0001627|intron_variant	splicing_loss	ENSG00000167468	GPX4	19	+	1105510-1105656	1105657-1105808	1105809-1106240	Rescue_by_inclusion_response	24706940
17714	32753	C	T	3.59531e-05	BLOOD_GROUP_ERIK	SO:0001583|missense_variant	splicing_loss	ENSG00000170180	GYPA	4	-	145039906-145040838	145040839-145040934	145040935-145041642	Rescue_by_inclusion_response	8245024
228280	231385	G	A	3.19632e-05	Usher_syndrome,_type_1	SO:0001819|synonymous_variant	splicing_loss	ENSG00000137474	MYO7A	11	+	76891528-76892425	76892426-76892635	76892636-76892996	Rescue_by_inclusion_response	25468891,22135276,15660226,24033266,10930322,19074810
35857	44521	G	A	3.18959e-05	Cystic_fibrosis|Hereditary_pancreatitis	SO:0001819|synonymous_variant	splicing_loss	ENSG00000001626	CFTR	7	+	117243837-117246727	117246728-117246807	117246808-117250572	Rescue_by_inclusion_response	23974870,25066652,16436646
53750	68418	G	A	3.18715e-05	Inborn_genetic_diseases|Cystic_fibrosis|not_provided	SO:0001819|synonymous_variant	splicing_loss	ENSG00000001626	CFTR	7	+	117251863-117254666	117254667-117254767	117254768-117267575	Rescue_by_inclusion_response	18463704,18639722,11737931,12833420,14685937,21152102,21658649,2378364,26631874,9067754,10923036,15221447,15482777,23457292,23951356,23974870,12940920,15619636,28129809,28129811
37604	46160	C	T	3.18695e-05	Hereditary_breast_and_ovarian_cancer_syndrome|Hereditary_cancer-predisposing_syndrome|Breast-ovarian_cancer,_familial_1|not_provided	SO:0001583|missense_variant	splicing_loss	ENSG00000012048	BRCA1	17	-	41223256-41226347	41226348-41226538	41226539-41228504	Rescue_by_inclusion_response	24333842,24797986,25066507,17761984,23239986
37604	46160	C	T	3.18695e-05	Hereditary_breast_and_ovarian_cancer_syndrome|Hereditary_cancer-predisposing_syndrome|Breast-ovarian_cancer,_familial_1|not_provided	SO:0001583|missense_variant	splicing_loss	ENSG00000012048	BRCA1	17	-	41223256-41226347	41226348-41226538	41226539-41277287	Rescue_by_inclusion_response	24333842,24797986,25066507,17761984,23239986
544819	535240	C	A	3.18674e-05	Congenital_hemolytic_anemia	SO:0001627|intron_variant	splicing_loss	ENSG00000163554	SPTA1	1	-	158585194-158587326	158587327-158587378	158587379-158587828	Rescue_by_inclusion_response	25741868
426071	414475	G	A	3.18674e-05	Retinitis_pigmentosa_with_or_without_skeletal_anomalies	SO:0001819|synonymous_variant	splicing_loss	ENSG00000153015	CWC27	5	+	64079807-64081307	64081308-64081406	64081407-64082350	Rescue_by_inclusion_response	10420199,28285769
209129	205751	C	G	3.18532e-05	Inborn_genetic_diseases|Sengers_syndrome|Cataract,_autosomal_recessive_congenital_5	SO:0001627|intron_variant	splicing_loss	ENSG00000006530	AGK	7	+	141313979-141315270	141315271-141315365	141315366-141321531	Rescue_by_inclusion_response	22284826,22277967,23266196,24088041,25208612,28868593,22415731,26633545
447078	441048	G	A	3.18492e-05	Congenital_myotonia,_autosomal_recessive_form|Congenital_myotonia,_autosomal_dominant_form|not_provided	SO:0001583|missense_variant	splicing_loss	ENSG00000188037	CLCN1	7	+	143021586-143027864	143027865-143027990	143027991-143028324	Rescue_by_inclusion_response	11933197,17932099,28492532,26467025,23516313,7951242,11840191,23810313
493009	485965	A	G	3.18492e-05	Congenital_disorder_of_glycosylation_type_2L	SO:0001583|missense_variant	splicing_loss	ENSG00000133103	COG6	13	+	40254183-40256307	40256308-40256401	40256402-40261639	Rescue_by_inclusion_response	20605848,26260076
266022	260845	G	C	3.18492e-05	Short_stature,_brachydactyly,_intellectual_developmental_disability,_and_seizures	SO:0001583|missense_variant	splicing_loss	ENSG00000132600	PRMT7	16	+	68345003-68349799	68349800-68349977	68349978-68355328	Rescue_by_inclusion_response	26437029
266022	260845	G	C	3.18492e-05	Short_stature,_brachydactyly,_intellectual_developmental_disability,_and_seizures	SO:0001583|missense_variant	splicing_loss	ENSG00000132600	PRMT7	16	+	68345150-68349799	68349800-68349977	68349978-68355328	Rescue_by_inclusion_response	26437029
266022	260845	G	C	3.18492e-05	Short_stature,_brachydactyly,_intellectual_developmental_disability,_and_seizures	SO:0001583|missense_variant	splicing_loss	ENSG00000132600	PRMT7	16	+	68349553-68349827	68349828-68349977	68349978-68355328	Rescue_by_inclusion_response	26437029
266022	260845	G	C	3.18492e-05	Short_stature,_brachydactyly,_intellectual_developmental_disability,_and_seizures	SO:0001583|missense_variant	splicing_loss	ENSG00000132600	PRMT7	16	+	68345003-68349799	68349800-68349977	68349978-68358585	Rescue_by_inclusion_response	26437029
447336	440905	C	T	3.18492e-05	not_provided	SO:0001587|nonsense	splicing_loss	ENSG00000112367	FIG4	6	+	110113868-110117967	110117968-110118054	110118055-110146290	Rescue_by_exclusion_response	26467025
214465	211810	G	A	3.18471e-05	Glycogen_storage_disease_type_1A|not_provided	SO:0001583|missense_variant	splicing_loss	ENSG00000131482	G6PC	17	+	41059646-41061319	41061320-41061435	41061436-41062931	Rescue_by_inclusion_response	11739393,8733042,10960498,10834516,12373566,24565827,28492532,7573034
219187	217210	T	C	3.18431e-05	Congenital_microcephaly|Microcephaly,_short_stature,_and_polymicrogyria_with_or_without_seizures	SO:0001583|missense_variant	splicing_loss	ENSG00000176225	RTTN	18	-	67692085-67695959	67695960-67696037	67696038-67697247	Rescue_by_inclusion_response	26608784
4045	19084	G	A	3.1835e-05	Deficiency_of_iodide_peroxidase	SO:0001583|missense_variant,SO:0001627|intron_variant	splicing_loss	ENSG00000115705	TPO	2	+	1488627-1491592	1491593-1491763	1491764-1497573	Rescue_by_inclusion_response	7550241
9199	24238	G	A	2.94911e-05	Deficiency_of_2-methylbutyryl-CoA_dehydrogenase	SO:0001583|missense_variant	splicing_loss	ENSG00000196177	ACADSB	10	+	124810703-124812576	124812577-124812676	124812677-124813210	Rescue_by_inclusion_response	11013134
181974	180483	G	A	2.78447e-05	Ataxia-telangiectasia_syndrome|Familial_cancer_of_breast|Hereditary_cancer-predisposing_syndrome|not_provided	SO:0001583|missense_variant	splicing_loss	ENSG00000149311	ATM	11	+	108183226-108186549	108186550-108186638	108186639-108186737	Rescue_by_inclusion_response	10330348,20153123,25741868,26506520,12810666,25614872,16266405,22585167,25980754,10817650,10980530,15390180,27159176,28492532,9887333
14253	29292	T	G	2.62217e-05	Frontotemporal_dementia|not_provided	SO:0001583|missense_variant,SO:0001627|intron_variant	splicing_gain	ENSG00000186868	MAPT	17	+	44074031-44087675	44087676-44087768	44087769-44091608	Rescue_by_exclusion_response	10802785,12473774,1416801,15365985,16219306,10489057,10822460,14568818,28492532,10412802,17715352,19498037,26143746,26373282,27082848,9789048,25741868,26220942
228251	229258	C	T	1.99275e-05	Ciliary_dyskinesia	SO:0001583|missense_variant	splicing_loss	ENSG00000039139	DNAH5	5	-	13829814-13830134	13830135-13830322	13830323-13830705	Rescue_by_inclusion_response	23261302,24033266,28492532
572293	564698	C	T	1.99032e-05	Ciliary_dyskinesia	SO:0001627|intron_variant	splicing_loss	ENSG00000039139	DNAH5	5	-	13701546-13708231	13708232-13708444	13708445-13714513	Rescue_by_inclusion_response	28492532,16627867
264636	259229	C	T	1.76921e-05	Multiple_congenital_anomalies-hypotonia-seizures_syndrome_1	SO:0001627|intron_variant	splicing_loss	ENSG00000197563	PIGN	18	-	59777207-59780366	59780367-59780549	59780550-59781793	Rescue_by_inclusion_response	26394714
3035	18074	G	A	1.59283e-05	Ataxia-telangiectasia_syndrome|Hereditary_cancer-predisposing_syndrome|not_provided	SO:0001819|synonymous_variant	splicing_loss	ENSG00000149311	ATM	11	+	108150336-108151721	108151722-108151895	108151896-108153436	Rescue_by_inclusion_response	16941484,17124347,21965147,22071889,27599564,28492532,19691550,25741868,9497252,9887333,22213089,8845835,17910737,9443866
30802	39759	C	T	1.59101e-05	Microcytic_anemia	SO:0001583|missense_variant	splicing_loss	ENSG00000187045	TMPRSS6	22	-	37467073-37469571	37469572-37469685	37469686-37470649	Rescue_by_inclusion_response	19357398
208813	205374	G	A	1.37994e-05	Short-rib_thoracic_dysplasia_14_with_polydactyly	SO:0001819|synonymous_variant	splicing_loss	ENSG00000100578	KIAA0586	14	+	58924698-58925190	58925191-58925263	58925264-58926560	Rescue_by_inclusion_response	26166481
208813	205374	G	A	1.37994e-05	Short-rib_thoracic_dysplasia_14_with_polydactyly	SO:0001819|synonymous_variant	splicing_loss	ENSG00000100578	KIAA0586	14	+	58924698-58925190	58925191-58925263	58925264-58927703	Rescue_by_inclusion_response	26166481
518440	509032	AT	A	1.31548e-05	Short-rib_thoracic_dysplasia_15_with_polydactyly	SO:0001627|intron_variant	splicing_loss	ENSG00000138036	DYNC2LI1	2	+	44023935-44027979	44027980-44028056	44028057-44028777	Rescue_by_inclusion_response	28857138
1311	16350	C	T	1.20089e-05	Corneal_endothelial_dystrophy	SO:0001583|missense_variant	splicing_loss	ENSG00000088836	SLC4A11	20	-	3208503-3208904	3208905-3209074	3209075-3209157	Rescue_by_inclusion_response	16825429
17660	32699	A	C	1.19615e-05	Hereditary_breast_and_ovarian_cancer_syndrome|Hereditary_cancer-predisposing_syndrome|Breast-ovarian_cancer,_familial_1|not_specified|not_provided	SO:0001583|missense_variant	splicing_loss	ENSG00000012048	BRCA1	17	-	41256974-41258472	41258473-41258550	41258551-41276033	Rescue_by_inclusion_response	11320250,11927492,12915465,16267036,21523855,22034289,23161852,9042907,9482581,18066063,18489799,20103620,25186627,25823446,26295337,26467025,26689913,7894491,16140926,16403807,22843421,8944023,11106241,12732733,23867111,26250392,28492532,9528852
17660	32699	A	C	1.19615e-05	Hereditary_breast_and_ovarian_cancer_syndrome|Hereditary_cancer-predisposing_syndrome|Breast-ovarian_cancer,_familial_1|not_specified|not_provided	SO:0001583|missense_variant	splicing_loss	ENSG00000012048	BRCA1	17	-	41256974-41258472	41258473-41258550	41258551-41262481	Rescue_by_inclusion_response	11320250,11927492,12915465,16267036,21523855,22034289,23161852,9042907,9482581,18066063,18489799,20103620,25186627,25823446,26295337,26467025,26689913,7894491,16140926,16403807,22843421,8944023,11106241,12732733,23867111,26250392,28492532,9528852
2865	17904	C	T	1.19461e-05	Factor_v_and_factor_viii,_combined_deficiency_of,_2	SO:0001627|intron_variant	splicing_loss	ENSG00000180398	MCFD2	2	-	47135109-47136161	47136162-47136316	47136317-47139681	Rescue_by_inclusion_response	12717434,13229969
2865	17904	C	T	1.19461e-05	Factor_v_and_factor_viii,_combined_deficiency_of,_2	SO:0001627|intron_variant	splicing_loss	ENSG00000180398	MCFD2	2	-	47135109-47136161	47136162-47136316	47136317-47143119	Rescue_by_inclusion_response	12717434,13229969
2865	17904	C	T	1.19461e-05	Factor_v_and_factor_viii,_combined_deficiency_of,_2	SO:0001627|intron_variant	splicing_loss	ENSG00000180398	MCFD2	2	-	47135109-47136161	47136162-47136316	47136317-47142861	Rescue_by_inclusion_response	12717434,13229969
2865	17904	C	T	1.19461e-05	Factor_v_and_factor_viii,_combined_deficiency_of,_2	SO:0001627|intron_variant	splicing_loss	ENSG00000180398	MCFD2	2	-	47135109-47136161	47136162-47136316	47136317-47168710	Rescue_by_inclusion_response	12717434,13229969
965	16004	C	T	1.1938e-05	Tyrosinase-positive_oculocutaneous_albinism	SO:0001583|missense_variant	splicing_loss	ENSG00000104044	OCA2	15	-	28231790-28234746	28234747-28234812	28234813-28259921	Rescue_by_inclusion_response	15942220
965	16004	C	T	1.1938e-05	Tyrosinase-positive_oculocutaneous_albinism	SO:0001583|missense_variant	splicing_loss	ENSG00000104044	OCA2	15	-	28231790-28234746	28234747-28234812	28234813-28235721	Rescue_by_inclusion_response	15942220
128201	133658	CAGT	C	1.19336e-05	Hereditary_cancer-predisposing_syndrome|Fanconi_anemia,_complementation_group_O|Breast-ovarian_cancer,_familial_3|not_provided	SO:0001627|intron_variant	splicing_loss	ENSG00000108384	RAD51C	17	+	56801462-56809844	56809845-56809905	56809906-56811478	Rescue_by_inclusion_response	22538716,27621404,30374176,26681312,28492532,26057125,27616075,28905878,12966089,24139550,25741868
128201	133658	CAGT	C	1.19336e-05	Hereditary_cancer-predisposing_syndrome|Fanconi_anemia,_complementation_group_O|Breast-ovarian_cancer,_familial_3|not_provided	SO:0001627|intron_variant	splicing_loss	ENSG00000108384	RAD51C	17	+	56798174-56809844	56809845-56809905	56809906-56811478	Rescue_by_inclusion_response	22538716,27621404,30374176,26681312,28492532,26057125,27616075,28905878,12966089,24139550,25741868
128201	133658	CAGT	C	1.19336e-05	Hereditary_cancer-predisposing_syndrome|Fanconi_anemia,_complementation_group_O|Breast-ovarian_cancer,_familial_3|not_provided	SO:0001627|intron_variant	splicing_loss	ENSG00000108384	RAD51C	17	+	56801462-56809841	56809842-56809905	56809906-56811478	Rescue_by_inclusion_response	22538716,27621404,30374176,26681312,28492532,26057125,27616075,28905878,12966089,24139550,25741868
585016	576071	G	A	9.28997e-06	MICROCEPHALY,_FACIAL_DYSMORPHISM,_RENAL_AGENESIS,_AND_AMBIGUOUS_GENITALIA_SYNDROME	SO:0001819|synonymous_variant	splicing_loss	ENSG00000174177	CTU2	16	+	88779314-88779719	88779720-88779855	88779856-88780054	Rescue_by_inclusion_response	27480277,26633546
5246	20285	C	T	8.61854e-06	Mulibrey_nanism_syndrome|not_provided	SO:0001583|missense_variant	splicing_loss	ENSG00000108395	TRIM37	17	-	57140010-57141715	57141716-57141766	57141767-57148183	Rescue_by_inclusion_response	17100991
623252	612215	T	C	8.46919e-06	SHORT_STATURE,_AMELOGENESIS_IMPERFECTA,_AND_SKELETAL_DYSPLASIA_WITH_SCOLIOSIS	NA	splicing_loss	ENSG00000120519	SLC10A7	4	-	147204418-147214080	147214081-147214132	147214133-147215081	Rescue_by_inclusion_response	29878199
45989	55154	G	A	8.04822e-06	Usher_syndrome,_type_1D	SO:0001819|synonymous_variant	splicing_loss	ENSG00000107736	CDH23	10	+	73544178-73544647	73544648-73544857	73544858-73545387	Rescue_by_inclusion_response	29739316,11857743,21738395
252233	246528	G	A	7.99418e-06	Familial_hypercholesterolemia	SO:0001583|missense_variant,SO:0001627|intron_variant	splicing_loss	ENSG00000130164	LDLR	19	+	11230910-11231045	11231046-11231198	11231199-11233849	Rescue_by_inclusion_response	10447263
41362	49786	ATACT	A	7.97932e-06	Spastic_paraplegia_11,_autosomal_recessive	SO:0001627|intron_variant	splicing_loss	ENSG00000104133	SPG11	15	-	44855500-44856744	44856745-44856896	44856897-44858051	Rescue_by_inclusion_response	18835492,20301389
397505	384407	G	A	7.96242e-06	Progressive_familial_intrahepatic_cholestasis_4	SO:0001583|missense_variant	splicing_loss	ENSG00000119139	TJP2	9	+	71840324-71840937	71840938-71841091	71841092-71842680	Rescue_by_inclusion_response	25741868
180674	178842	C	T	7.95564e-06	Immunodeficiency_19	SO:0001627|intron_variant	splicing_loss	ENSG00000167286	CD3D	11	-	118210210-118211089	118211090-118211308	118211309-118211584	Rescue_by_inclusion_response	21926461,23336327,24290291,25344390
180674	178842	C	T	7.95564e-06	Immunodeficiency_19	SO:0001627|intron_variant	splicing_loss	ENSG00000167286	CD3D	11	-	118210622-118211089	118211090-118211308	118211309-118213267	Rescue_by_inclusion_response	21926461,23336327,24290291,25344390
180674	178842	C	T	7.95564e-06	Immunodeficiency_19	SO:0001627|intron_variant	splicing_loss	ENSG00000167286	CD3D	11	-	118210210-118211089	118211090-118211308	118211309-118213267	Rescue_by_inclusion_response	21926461,23336327,24290291,25344390
39780	48379	G	A	5.81625e-06	Deafness,_autosomal_recessive_84b	SO:0001627|intron_variant	splicing_loss	ENSG00000165899	OTOGL	12	+	80733045-80735727	80735728-80735942	80735943-80746074	Rescue_by_inclusion_response	23122586
98218	104110	G	A	5.6443e-06	not_provided	SO:0001627|intron_variant	splicing_gain	ENSG00000186868	MAPT	17	+	44074031-44087675	44087676-44087768	44087769-44091608	Rescue_by_exclusion_response	10931371,19786698,26467025,25628962,16008820,25574752,9636220
38768	47373	G	T	5.54951e-06	Alport_syndrome_1,_X-linked_recessive	SO:0001583|missense_variant	splicing_loss	ENSG00000188153	COL4A5	X	+	107863657-107865032	107865033-107865122	107865123-107865905	Rescue_by_inclusion_response	20378821
437419	430981	G	A	4.1542e-06	Jeune_thoracic_dystrophy|Short-rib_thoracic_dysplasia_3_with_or_without_polydactyly	SO:0001819|synonymous_variant	splicing_loss	ENSG00000187240	DYNC2H1	11	+	102996025-102999638	102999639-102999734	102999735-103004283	Rescue_by_inclusion_response	24759409,29068549
221910	223600	G	A	4.02901e-06	Hereditary_breast_and_ovarian_cancer_syndrome|Hereditary_cancer-predisposing_syndrome	SO:0001623|5_prime_UTR_variant,SO:0001819|synonymous_variant	splicing_loss	ENSG00000182185	RAD51B	14	+	68289048-68290258	68290259-68290344	68290345-68292180	Rescue_by_inclusion_response	25741868,26898890
221910	223600	G	A	4.02901e-06	Hereditary_breast_and_ovarian_cancer_syndrome|Hereditary_cancer-predisposing_syndrome	SO:0001623|5_prime_UTR_variant,SO:0001819|synonymous_variant	splicing_loss	ENSG00000182185	RAD51B	14	+	68286571-68290258	68290259-68290344	68290345-68292180	Rescue_by_inclusion_response	25741868,26898890
188044	185936	G	A	4.02888e-06	Glycogen_storage_disease,_type_II	SO:0001819|synonymous_variant	splicing_loss	ENSG00000171298	GAA	17	+	78082628-78083743	78083744-78083854	78083855-78084525	Rescue_by_inclusion_response	26160551
38215	46771	G	A	4.02612e-06	Tracheoesophageal_fistula|Medulloblastoma|Malignant_tumor_of_prostate|Hereditary_breast_and_ovarian_cancer_syndrome|Familial_cancer_of_breast|Hereditary_cancer-predisposing_syndrome|Fanconi_anemia,_complementation_group_D1|Breast-ovarian_cancer,_familial_2|Glioma_susceptibility_3|Pancreatic_cancer_2|Wilms_tumor_1|not_provided	SO:0001819|synonymous_variant	splicing_loss	ENSG00000139618	BRCA2	13	+	32953653-32953886	32953887-32954050	32954051-32954143	Rescue_by_inclusion_response	10638982,16683254,17924331,19949876,20507642,21702907,22217648,22505045,23451180,25948282,28492532,28724667,9133456,11897832,17011978,17148771,19016756,19656164,22798144,22923021,23035815,24249303,25382762,26295337,26467025,28477318,11802209,18403564,18821011,20406929,21324516,21965345,22632462,25480878,25741868,26026974,26848529,27060066,27271530,18375895,21990134,22340495,24156927,25556971,2700…
280031	264490	G	A	4.02366e-06	Hereditary_cancer-predisposing_syndrome|PTEN_hamartoma_tumor_syndrome|not_provided	SO:0001627|intron_variant	splicing_loss	ENSG00000171862	PTEN	10	+	89693009-89711874	89711875-89712016	89712017-89717609	Rescue_by_inclusion_response	18080326,21291452,17526800,28492532,11332402
208470	204991	C	T	4.01484e-06	Galloway-Mowat_syndrome_1|not_provided	SO:0001583|missense_variant,SO:0001627|intron_variant	splicing_loss	ENSG00000177082	WDR73	15	-	85191186-85191767	85191768-85191856	85191857-85195944	Rescue_by_inclusion_response	26123727
16271	31310	T	TGGAT*	4.01442e-06	Acute_myeloid_leukemia	NA	splicing_gain	ENSG00000122025	FLT3	13	-	28589839-28592603	28592604-28592726	28592727-28597486	Rescue_by_exclusion_response	12384447
230851	233909	G	A	4.01007e-06	Ataxia-telangiectasia_syndrome|Hereditary_cancer-predisposing_syndrome	SO:0001627|intron_variant	splicing_loss	ENSG00000149311	ATM	11	+	108098616-108099904	108099905-108100050	108100051-108106396	Rescue_by_inclusion_response	19705055,22213089,23726790,19535770,22006793
230851	233909	G	A	4.01007e-06	Ataxia-telangiectasia_syndrome|Hereditary_cancer-predisposing_syndrome	SO:0001627|intron_variant	splicing_loss	ENSG00000149311	ATM	11	+	108098616-108099904	108099905-108100050	108100051-108114679	Rescue_by_inclusion_response	19705055,22213089,23726790,19535770,22006793
56265	70904	C	T	3.99783e-06	Juvenile_neuronal_ceroid_lipofuscinosis	SO:0001583|missense_variant,SO:0001627|intron_variant	splicing_loss	ENSG00000188603	CLN3	16	-	28498863-28498982	28498983-28499062	28499063-28500610	Rescue_by_inclusion_response	21990111
56265	70904	C	T	3.99783e-06	Juvenile_neuronal_ceroid_lipofuscinosis	SO:0001583|missense_variant,SO:0001627|intron_variant	splicing_loss	ENSG00000188603	CLN3	16	-	28498863-28498982	28498983-28499062	28499063-28499911	Rescue_by_inclusion_response	21990111
56265	70904	C	T	3.99783e-06	Juvenile_neuronal_ceroid_lipofuscinosis	SO:0001583|missense_variant,SO:0001627|intron_variant	splicing_loss	ENSG00000188603	CLN3	16	-	28498863-28498982	28498983-28499062	28499063-28502802	Rescue_by_inclusion_response	21990111
56265	70904	C	T	3.99783e-06	Juvenile_neuronal_ceroid_lipofuscinosis	SO:0001583|missense_variant,SO:0001627|intron_variant	splicing_loss	ENSG00000261832	CLN3	16	-	28498863-28498982	28498983-28499062	28499063-28500610	Rescue_by_inclusion_response	21990111
31604	40288	T	C	3.99396e-06	Meconium_ileus	SO:0001583|missense_variant	splicing_loss	ENSG00000070019	GUCY2C	12	-	14822768-14825806	14825807-14825892	14825893-14827558	Rescue_by_inclusion_response	22521417,4006357
397556	384468	C	T	3.98985e-06	Pseudo-Hurler_polydystrophy|I_cell_disease	SO:0001583|missense_variant	splicing_loss	ENSG00000111670	GNPTAB	12	-	102174400-102179789	102179790-102179995	102179996-102182325	Rescue_by_inclusion_response	25741868
135778	139490	G	A	3.98721e-06	Ataxia-telangiectasia_syndrome|Hereditary_cancer-predisposing_syndrome|not_provided	SO:0001819|synonymous_variant	splicing_loss	ENSG00000149311	ATM	11	+	108202285-108202605	108202606-108202764	108202765-108203488	Rescue_by_inclusion_response	23532176,25460276,25525159,25741868,26693373,9792409,21665257,28492532
31947	40612	C	T	3.98667e-06	Hypertrichotic_osteochondrodysplasia|Dilated_cardiomyopathy_1O|not_provided	SO:0001583|missense_variant	splicing_loss	ENSG00000069431	ABCC9	12	-	21991105-21995247	21995248-21995405	21995406-21997416	Rescue_by_inclusion_response	26871653,23307537,28492532,16835932,21344641,22608503,22610116
99582	105471	C	G	3.98616e-06	Tyrosinase-negative_oculocutaneous_albinism|not_provided	SO:0001627|intron_variant	splicing_loss	ENSG00000077498	TYR	11	+	88911941-88924369	88924370-88924586	88924587-88960990	Rescue_by_inclusion_response	25741868
99582	105471	C	G	3.98616e-06	Tyrosinase-negative_oculocutaneous_albinism|not_provided	SO:0001627|intron_variant	splicing_loss	ENSG00000077498	TYR	11	+	88911941-88924369	88924370-88924586	88924587-88933430	Rescue_by_inclusion_response	25741868
13066	28105	C	A	3.98556e-06	Rh-null,_regulator_type	SO:0001583|missense_variant	splicing_loss	ENSG00000112077	RHAG	6	-	49573544-49574560	49574561-49574634	49574635-49574862	Rescue_by_inclusion_response	9915949
102892	108628	C	T	3.98416e-06	Phenylketonuria|not_provided	SO:0001819|synonymous_variant	splicing_loss	ENSG00000171759	PAH	12	-	103240730-103245464	103245465-103245534	103245535-103246592	Rescue_by_inclusion_response	8659548,23500595,23514811,24941924,7766951
427935	419011	G	A	3.98391e-06	JOUBERT_SYNDROME_30|ARMC9-related_Joubert_syndrome	SO:0001583|missense_variant	splicing_loss	ENSG00000135931	ARMC9	2	+	232137792-232141348	232141349-232141488	232141489-232143094	Rescue_by_inclusion_response	28625504
55387	70054	C	A	3.98191e-06	Hereditary_breast_and_ovarian_cancer_syndrome|Hereditary_cancer-predisposing_syndrome|Breast-ovarian_cancer,_familial_1|not_provided	SO:0001587|nonsense	splicing_loss	ENSG00000012048	BRCA1	17	-	41215391-41215890	41215891-41215968	41215969-41234420	Rescue_by_exclusion_response	28492532,25741868,9333265,9497265
16524	31563	C	T	3.98143e-06	Factor_XIII_subunit_A_deficiency	SO:0001583|missense_variant	splicing_loss	ENSG00000124491	F13A1	6	-	6146006-6152045	6152046-6152182	6152183-6167690	Rescue_by_inclusion_response	1353995
72	15111	G	A	3.98134e-06	Familial_porphyria_cutanea_tarda	SO:0001819|synonymous_variant	splicing_loss	ENSG00000126088	UROD	1	+	45480509-45480611	45480612-45480678	45480679-45481008	Rescue_by_inclusion_response	9792863
50384	59506	C	T	3.98102e-06	Intestinal_pseudo-obstruction	SO:0001583|missense_variant	splicing_loss	ENSG00000166250	CLMP	11	-	122944483-122945409	122945410-122945558	122945559-122953792	Rescue_by_inclusion_response	22155368
50384	59506	C	T	3.98102e-06	Intestinal_pseudo-obstruction	SO:0001583|missense_variant	splicing_loss	ENSG00000166250	CLMP	11	-	122944483-122945409	122945410-122945551	122945552-122953792	Rescue_by_inclusion_response	22155368
50384	59506	C	T	3.98102e-06	Intestinal_pseudo-obstruction	SO:0001583|missense_variant	splicing_loss	ENSG00000166250	CLMP	11	-	122944483-122945409	122945410-122945524	122945525-122953792	Rescue_by_inclusion_response	22155368
80709	91600	C	T	3.98076e-06	Hereditary_cancer-predisposing_syndrome	SO:0001819|synonymous_variant	splicing_loss	ENSG00000141510	TP53	17	-	7577609-7578176	7578177-7578289	7578290-7578370	Rescue_by_inclusion_response	28026089,24630730,19930417
237932	240133	C	T	3.98029e-06	Hereditary_nonpolyposis_colon_cancer|Hereditary_cancer-predisposing_syndrome|Lynch_syndrome	SO:0001623|5_prime_UTR_variant,SO:0001819|synonymous_variant	splicing_loss	ENSG00000122512	PMS2	7	-	6031689-6035164	6035165-6035264	6035265-6036956	Rescue_by_inclusion_response	26247049,26110232,24033266,28492532,18602922,26318770
548673	539143	G	A	3.98029e-06	Nephrocalcinosis|Nephrolithiasis	SO:0001627|intron_variant	splicing_loss	ENSG00000137106	GRHPR	9	+	37425992-37426534	37426535-37426651	37426652-37428480	Rescue_by_inclusion_response	28893421
3988	19027	C	T	3.97621e-06	Congenital_muscular_dystrophy-dystroglycanopathy_with_brain_and_eye_anomalies,_type_A3|Muscle_eye_brain_disease	SO:0001583|missense_variant	splicing_loss	ENSG00000085998	POMGNT1	1	-	46655662-46656144	46656145-46656189	46656190-46656391	Rescue_by_inclusion_response	11709191,12788071,12849864
547210	537669	T	A	0	Connective_tissue_disorder	SO:0001627|intron_variant	splicing_loss	ENSG00000060718	COL11A1	1	-	103364330-103364496	103364497-103364550	103364551-103377714	Rescue_by_inclusion_response	25741868
468575	451183	G	A	0	Spastic_paraplegia_4,_autosomal_dominant	SO:0001819|synonymous_variant	splicing_loss	ENSG00000021574	SPAST	2	+	32323961-32339706	32339707-32339894	32339895-32340770	Rescue_by_inclusion_response	28492532
468575	451183	G	A	0	Spastic_paraplegia_4,_autosomal_dominant	SO:0001819|synonymous_variant	splicing_loss	ENSG00000021574	SPAST	2	+	32314675-32339706	32339707-32339894	32339895-32340770	Rescue_by_inclusion_response	28492532
375891	362770	G	A	0	Hepatocellular_carcinoma|Medulloblastoma|Acute_myeloid_leukemia|Transitional_cell_carcinoma_of_the_bladder|Multiple_myeloma|Astrocytoma|Brainstem_glioma|Lung_adenocarcinoma|Neoplasm_of_brain|Neoplasm_of_the_breast|Neoplasm_of_the_large_intestine|Malignant_melanoma_of_skin|Adenoid_cystic_carcinoma|Glioblastoma|Myelodysplastic_syndrome|Adenocarcinoma_of_prostate	SO:0001583|missense_variant	splicing_loss	ENSG00000138413	IDH1	2	-	209110149-209113092	209113093-209113384	209113385-209116153	Rescue_by_inclusion_response	26619011,19657110,20946881,22160010,22417203,22898539,25157968,22397365
375893	362772	G	T	0	Hepatocellular_carcinoma|Medulloblastoma|Acute_myeloid_leukemia|Transitional_cell_carcinoma_of_the_bladder|Multiple_myeloma|Astrocytoma|Brainstem_glioma|Lung_adenocarcinoma|Neoplasm_of_brain|Neoplasm_of_the_breast|Neoplasm_of_the_large_intestine|Malignant_melanoma_of_skin|Adenoid_cystic_carcinoma|Glioblastoma|Myelodysplastic_syndrome|Adenocarcinoma_of_prostate	SO:0001583|missense_variant	splicing_loss	ENSG00000138413	IDH1	2	-	209110149-209113092	209113093-209113384	209113385-209116153	Rescue_by_inclusion_response	22898539,26619011,21352804,19657110,22160010,22417203,25157968
425558	413913	C	T	0	Cataract_33,_multiple_types	SO:0001583|missense_variant	splicing_loss	ENSG00000125864	BFSP1	20	-	17475675-17477582	17477583-17477668	17477669-17479464	Rescue_by_inclusion_response	24379646
11512	26551	C	T	0	Spondyloepiphyseal_dysplasia_tarda	SO:0001627|intron_variant	splicing_loss	ENSG00000196459	TRAPPC2	X	-	13734798-13737989	13737990-13738101	13738102-13752162	Rescue_by_inclusion_response	11326333
11512	26551	C	T	0	Spondyloepiphyseal_dysplasia_tarda	SO:0001627|intron_variant	splicing_loss	ENSG00000196459	TRAPPC2	X	-	13734798-13737989	13737990-13738101	13738102-13752643	Rescue_by_inclusion_response	11326333
11512	26551	C	T	0	Spondyloepiphyseal_dysplasia_tarda	SO:0001627|intron_variant	splicing_loss	ENSG00000196459	TRAPPC2	X	-	13734798-13737989	13737990-13738101	13738102-13738546	Rescue_by_inclusion_response	11326333
11512	26551	C	T	0	Spondyloepiphyseal_dysplasia_tarda	SO:0001627|intron_variant	splicing_loss	ENSG00000196459	TRAPPC2	X	-	13734798-13737989	13737990-13738101	13738102-13752168	Rescue_by_inclusion_response	11326333
56191	70830	A	C	-1	Ceroid_lipofuscinosis_neuronal_1	SO:0001627|intron_variant	splicing_loss	ENSG00000131238	PPT1	1	-	40555185-40557000	40557001-40557071	40557072-40557716	Rescue_by_inclusion_response	21990111
56191	70830	A	C	-1	Ceroid_lipofuscinosis_neuronal_1	SO:0001627|intron_variant	splicing_loss	ENSG00000131238	PPT1	1	-	40555255-40557000	40557001-40557071	40557072-40557716	Rescue_by_inclusion_response	21990111
236104	237676	C	T	-1	Stargardt_disease_1	SO:0001819|synonymous_variant	splicing_loss	ENSG00000198691	ABCA4	1	-	94502345-94502700	94502701-94502906	94502907-94505598	Rescue_by_inclusion_response	28118664
519180	509123	G	A	-1	Cardiovascular_phenotype	SO:0001627|intron_variant	splicing_loss	ENSG00000160789	LMNA	1	+	156106228-156106711	156106712-156107023	156107024-156107444	Rescue_by_inclusion_response	10814726,15372542
519180	509123	G	A	-1	Cardiovascular_phenotype	SO:0001627|intron_variant	splicing_loss	ENSG00000160789	LMNA	1	+	156106820-156106903	156106904-156107023	156107024-156107444	Rescue_by_inclusion_response	10814726,15372542
519180	509123	G	A	-1	Cardiovascular_phenotype	SO:0001627|intron_variant	splicing_loss	ENSG00000160789	LMNA	1	+	156106820-156106903	156106904-156107023	156107024-156108278	Rescue_by_inclusion_response	10814726,15372542
66854	77751	G	C	-1	Benign_scapuloperoneal_muscular_dystrophy_with_cardiomyopathy|not_provided	SO:0001627|intron_variant	splicing_loss	ENSG00000160789	LMNA	1	+	156106228-156106711	156106712-156107023	156107024-156107444	Rescue_by_inclusion_response	30055862,8619549,9106535,10814726
66854	77751	G	C	-1	Benign_scapuloperoneal_muscular_dystrophy_with_cardiomyopathy|not_provided	SO:0001627|intron_variant	splicing_loss	ENSG00000160789	LMNA	1	+	156106820-156106903	156106904-156107023	156107024-156107444	Rescue_by_inclusion_response	30055862,8619549,9106535,10814726
66854	77751	G	C	-1	Benign_scapuloperoneal_muscular_dystrophy_with_cardiomyopathy|not_provided	SO:0001627|intron_variant	splicing_loss	ENSG00000160789	LMNA	1	+	156106820-156106903	156106904-156107023	156107024-156108278	Rescue_by_inclusion_response	30055862,8619549,9106535,10814726
12865	27904	C	T	-1	Hereditary_pyropoikilocytosis	NA	splicing_loss	ENSG00000163554	SPTA1	1	-	158622444-158623063	158623064-158623215	158623216-158624400	Rescue_by_inclusion_response	16150946
544822	535243	C	T	-1	Spherocytosis_type_3	SO:0001819|synonymous_variant	splicing_loss	ENSG00000163554	SPTA1	1	-	158624539-158626353	158626354-158626446	158626447-158627266	Rescue_by_inclusion_response	25741868
402180	389111	C	T	-1	Microcephaly	SO:0001627|intron_variant	splicing_loss	ENSG00000066279	ASPM	1	-	197062392-197063213	197063214-197063310	197063311-197065127	Rescue_by_inclusion_response	26539891
210353	206745	AACTT	A	-1	Primary_autosomal_recessive_microcephaly_5	SO:0001627|intron_variant	splicing_loss	ENSG00000066279	ASPM	1	-	197091726-197093239	197093240-197093461	197093462-197093999	Rescue_by_inclusion_response	18414213
21572	34424	C	T	-1	Primary_autosomal_recessive_microcephaly_5	SO:0001583|missense_variant	splicing_loss	ENSG00000066279	ASPM	1	-	197094086-197094175	197094176-197094321	197094322-197097619	Rescue_by_inclusion_response	20301772
503567	495007	C	T	-1	MICROCEPHALY_20,_PRIMARY,_AUTOSOMAL_RECESSIVE	SO:0001819|synonymous_variant	splicing_loss	ENSG00000118193	KIF14	1	-	200530009-200534196	200534197-200534381	200534382-200534572	Rescue_by_inclusion_response	28892560
14543	29582	C	T	-1	Adult_junctional_epidermolysis_bullosa	SO:0001583|missense_variant	splicing_loss	ENSG00000196878	LAMB3	1	-	209806122-209806414	209806415-209806478	209806479-209807791	Rescue_by_inclusion_response	7706760,17476356,9767254,9501007
617905	609306	C	T	-1	Short_rib_polydactyly_syndrome_5	NA	splicing_loss	ENSG00000118965	WDR35	2	-	20151246-20153594	20153595-20153739	20153740-20166484	Rescue_by_inclusion_response	25741868,28400947
617905	609306	C	T	-1	Short_rib_polydactyly_syndrome_5	NA	splicing_loss	ENSG00000118965	WDR35	2	-	20151246-20153594	20153595-20153739	20153740-20160314	Rescue_by_inclusion_response	25741868,28400947
483664	472825	G	A	-1	Hereditary_cancer-predisposing_syndrome	SO:0001583|missense_variant	splicing_loss	ENSG00000095002	MSH2	2	+	47690294-47693796	47693797-47693947	47693948-47698103	Rescue_by_inclusion_response	19250818
483724	472839	G	A	-1	Hereditary_cancer-predisposing_syndrome	SO:0001583|missense_variant	splicing_loss	ENSG00000095002	MSH2	2	+	47693948-47698103	47698104-47698201	47698202-47702163	Rescue_by_inclusion_response	18561205,27064304
191112	188916	G	A	-1	not_provided	SO:0001583|missense_variant	splicing_loss	ENSG00000116127	ALMS1	2	+	73646447-73649984	73649985-73650102	73650103-73651557	Rescue_by_inclusion_response	25741868
190009	187855	A	C	-1	Severe_myoclonic_epilepsy_in_infancy	SO:0001627|intron_variant	splicing_loss	ENSG00000144285	SCN1A	2	-	166905460-166908228	166908229-166908498	166908499-166909361	Rescue_by_inclusion_response	26096185
438052	431648	GACTT	G	-1	Retinitis_pigmentosa|Retinitis_pigmentosa_26	SO:0001627|intron_variant	splicing_loss	ENSG00000188452	CERKL	2	-	182413332-182413406	182413407-182413584	182413585-182414360	Rescue_by_inclusion_response	27874104,28041643
101376	107122	G	A	-1	Ehlers-Danlos_syndrome,_type_4	SO:0001819|synonymous_variant	splicing_loss	ENSG00000168542	COL3A1	2	+	189863046-189863399	189863400-189863444	189863445-189864010	Rescue_by_inclusion_response	10706896,9399899
213101	209548	C	T	-1	Ehlers-Danlos_syndrome,_classic_type	SO:0001819|synonymous_variant	splicing_loss	ENSG00000204262	COL5A2	2	-	189926342-189927590	189927591-189927644	189927645-189927735	Rescue_by_inclusion_response	28492532
425729	414116	G	A	-1	Primary_pulmonary_hypertension	SO:0001583|missense_variant	splicing_loss	ENSG00000204217	BMPR2	2	+	203242274-203329531	203329532-203329702	203329703-203332241	Rescue_by_inclusion_response	26387786,19555857
551759	541906	G	A	-1	Alport_syndrome,_autosomal_recessive	SO:0001583|missense_variant	splicing_loss	ENSG00000169031	COL4A3	2	+	228125834-228128495	228128496-228128660	228128661-228131132	Rescue_by_inclusion_response	25525159,11044206
260	15299	A	T	-1	Xeroderma_pigmentosum,_group_C	SO:0001627|intron_variant	splicing_loss	ENSG00000154767	XPC	3	-	14208754-14209756	14209757-14209880	14209881-14211937	Rescue_by_inclusion_response	14662655
12504	27543	G	A	-1	Loeys-Dietz_syndrome_2	SO:0001819|synonymous_variant	splicing_loss	ENSG00000163513	TGFBR2	3	+	30715739-30729875	30729876-30730003	30730004-30732911	Rescue_by_inclusion_response	25741868,15235604,8317497
90285	95759	G	A	-1	Hereditary_nonpolyposis_colon_cancer|Hereditary_cancer-predisposing_syndrome|Lynch_syndrome|not_provided	SO:0001627|intron_variant	splicing_loss	ENSG00000076242	MLH1	3	+	37048555-37053310	37053311-37053353	37053354-37053501	Rescue_by_inclusion_response	15713769,16206289,28492532,18561205,26467025,16341550,18389388,24090359,25741868
90285	95759	G	A	-1	Hereditary_nonpolyposis_colon_cancer|Hereditary_cancer-predisposing_syndrome|Lynch_syndrome|not_provided	SO:0001627|intron_variant	splicing_loss	ENSG00000076242	MLH1	3	+	37050397-37053310	37053311-37053353	37053354-37053501	Rescue_by_inclusion_response	15713769,16206289,28492532,18561205,26467025,16341550,18389388,24090359,25741868
90415	95889	G	A	-1	Hereditary_cancer-predisposing_syndrome|Lynch_syndrome	SO:0001583|missense_variant	splicing_loss	ENSG00000076242	MLH1	3	+	37056036-37058996	37058997-37059090	37059091-37061800	Rescue_by_inclusion_response	12200596,22949379
90415	95889	G	A	-1	Hereditary_cancer-predisposing_syndrome|Lynch_syndrome	SO:0001583|missense_variant	splicing_loss	ENSG00000076242	MLH1	3	+	37056036-37058996	37058997-37059090	37059091-37067127	Rescue_by_inclusion_response	12200596,22949379
89616	95090	G	A	-1	Hereditary_nonpolyposis_colon_cancer|Hereditary_cancer-predisposing_syndrome|Lynch_syndrome|not_provided	SO:0001819|synonymous_variant	splicing_loss	ENSG00000076242	MLH1	3	+	37056036-37061800	37061801-37061954	37061955-37067127	Rescue_by_inclusion_response	16341550,19419416,26467025,15555211,19731080,28492532,12183410,18561205
89616	95090	G	A	-1	Hereditary_nonpolyposis_colon_cancer|Hereditary_cancer-predisposing_syndrome|Lynch_syndrome|not_provided	SO:0001819|synonymous_variant	splicing_loss	ENSG00000076242	MLH1	3	+	37059091-37061800	37061801-37061954	37061955-37067127	Rescue_by_inclusion_response	16341550,19419416,26467025,15555211,19731080,28492532,12183410,18561205
89979	95453	G	A	-1	Hereditary_nonpolyposis_colon_cancer|Lynch_syndrome_I|not_provided	SO:0001627|intron_variant,SO:0001819|synonymous_variant	splicing_loss	ENSG00000076242	MLH1	3	+	37089175-37090007	37090008-37090100	37090101-37090394	Rescue_by_inclusion_response	21615986,21642682,25525159,10480359,11208710,16395668,18561205,19419416,21404117,26467025,28492532,24278394,27601186
506288	497913	C	T	-1	OROFACIODIGITAL_SYNDROME_XVIII	SO:0001819|synonymous_variant	splicing_loss	ENSG00000114446	IFT57	3	-	107886712-107910367	107910368-107910490	107910491-107925474	Rescue_by_inclusion_response	27060890
468332	452270	GTACT	G	-1	Cerebral_cavernous_malformations_3	SO:0001627|intron_variant	splicing_loss	ENSG00000114209	PDCD10	3	-	167402178-167405021	167405022-167405104	167405105-167405402	Rescue_by_inclusion_response	28492532
13843	28882	G	A	-1	Partial_albinism	SO:0001583|missense_variant	splicing_loss	ENSG00000157404	KIT	4	+	55594094-55594176	55594177-55594287	55594288-55595500	Rescue_by_inclusion_response	1717985,1370874
2598	17637	C	T	-1	Hyaline_fibromatosis_syndrome	SO:0001819|synonymous_variant	splicing_loss	ENSG00000163297	ANTXR2	4	-	80899329-80905031	80905032-80905124	80905125-80905972	Rescue_by_inclusion_response	22383261,14508707
487550	480599	C	T	-1	ALKURAYA-KUCINSKAS_SYNDROME	SO:0001583|missense_variant	splicing_loss	ENSG00000138688	KIAA1109	4	+	123145833-123147861	123147862-123147990	123147991-123150275	Rescue_by_inclusion_response	29290337
8564	23603	C	T	-1	Pseudohypoaldosteronism_type_1_autosomal_dominant	SO:0001583|missense_variant	splicing_loss	ENSG00000151623	NR3C2	4	-	149116014-149181129	149181130-149181269	149181270-149356255	Rescue_by_inclusion_response	12788847
8564	23603	C	T	-1	Pseudohypoaldosteronism_type_1_autosomal_dominant	SO:0001583|missense_variant	splicing_loss	ENSG00000151623	NR3C2	4	-	149116014-149181129	149181130-149181269	149181270-149289416	Rescue_by_inclusion_response	12788847
446431	439877	G	A	-1	Cornelia_de_Lange_syndrome_1	SO:0001583|missense_variant	splicing_loss	ENSG00000164190	NIPBL	5	+	36971139-36972046	36972047-36972143	36972144-36975877	Rescue_by_inclusion_response	25741868
411344	394701	G	A	-1	Hereditary_cancer-predisposing_syndrome|Familial_adenomatous_polyposis_1	SO:0001819|synonymous_variant	splicing_loss	ENSG00000134982	APC	5	+	112116601-112136975	112136976-112137080	112137081-112151191	Rescue_by_inclusion_response	20223039,28492532,23159591,18433509
411344	394701	G	A	-1	Hereditary_cancer-predisposing_syndrome|Familial_adenomatous_polyposis_1	SO:0001819|synonymous_variant	splicing_loss	ENSG00000134982	APC	5	+	112128227-112136975	112136976-112137080	112137081-112151191	Rescue_by_inclusion_response	20223039,28492532,23159591,18433509
411344	394701	G	A	-1	Hereditary_cancer-predisposing_syndrome|Familial_adenomatous_polyposis_1	SO:0001819|synonymous_variant	splicing_loss	ENSG00000134982	APC	5	+	112128227-112136975	112136976-112137080	112137081-112145822	Rescue_by_inclusion_response	20223039,28492532,23159591,18433509
433614	427251	T	G	-1	Familial_adenomatous_polyposis	SO:0001627|intron_variant	splicing_loss	ENSG00000134982	APC	5	+	112146009-112151191	112151192-112151290	112151291-112154662	Rescue_by_inclusion_response	25741868
486792	473576	A	C	-1	Hereditary_cancer-predisposing_syndrome	SO:0001627|intron_variant	splicing_loss	ENSG00000134982	APC	5	+	112151291-112154662	112154663-112155041	112155042-112157592	Rescue_by_inclusion_response	17489848
411416	394347	G	A	-1	Hereditary_cancer-predisposing_syndrome|Familial_adenomatous_polyposis_1	SO:0001627|intron_variant	splicing_loss	ENSG00000134982	APC	5	+	112151291-112154662	112154663-112155041	112155042-112157592	Rescue_by_inclusion_response	15833136,20223039,22987206,28492532,15459959,8125478
428128	419618	G	A	-1	Hereditary_cancer-predisposing_syndrome|Familial_adenomatous_polyposis_1|not_provided	SO:0001583|missense_variant	splicing_loss	ENSG00000134982	APC	5	+	112157689-112170647	112170648-112170862	112170863-112173249	Rescue_by_inclusion_response	20685668,24599579,26467025,21859464,18199528,25590978,28492532
428128	419618	G	A	-1	Hereditary_cancer-predisposing_syndrome|Familial_adenomatous_polyposis_1|not_provided	SO:0001583|missense_variant	splicing_loss	ENSG00000134982	APC	5	+	112164670-112170647	112170648-112170862	112170863-112173249	Rescue_by_inclusion_response	20685668,24599579,26467025,21859464,18199528,25590978,28492532
433102	426665	G	A	-1	Rolandic_epilepsy	SO:0001583|missense_variant	splicing_loss	ENSG00000113327	GABRG2	5	+	161529680-161530894	161530895-161531032	161531033-161569169	Rescue_by_inclusion_response	29358611
433102	426665	G	A	-1	Rolandic_epilepsy	SO:0001583|missense_variant	splicing_loss	ENSG00000113327	GABRG2	5	+	161528324-161530894	161530895-161531032	161531033-161569169	Rescue_by_inclusion_response	29358611
375528	362330	G	A	-1	Mental_retardation,_autosomal_dominant_5	SO:0001583|missense_variant	splicing_loss	ENSG00000197283	SYNGAP1	6	+	33400030-33400461	33400462-33400583	33400584-33402928	Rescue_by_inclusion_response	25741868
35561	44234	G	A	-1	Mitochondrial_pyruvate_carrier_deficiency	SO:0001583|missense_variant	splicing_loss	ENSG00000060762	MPC1	6	-	166778942-166779461	166779462-166779594	166779595-166780282	Rescue_by_inclusion_response	12649063,22628558
183356	181427	C	T	-1	Hypogonadotropic_hypogonadism_7_with_or_without_anosmia|Leukodystrophy	SO:0001819|synonymous_variant	splicing_loss	ENSG00000011275	RNF216	7	-	5692142-5751391	5751392-5751470	5751471-5752345	Rescue_by_inclusion_response	25558065
192316	190109	T	C	-1	Hereditary_nonpolyposis_colon_cancer|Turcot_syndrome	SO:0001583|missense_variant	splicing_loss	ENSG00000122512	PMS2	7	-	6022623-6026389	6026390-6027251	6027252-6029430	Rescue_by_inclusion_response	25691505,28492532
36224	44888	C	T	-1	Maturity-onset_diabetes_of_the_young,__type_2	SO:0001819|synonymous_variant	splicing_loss	ENSG00000106633	GCK	7	-	44189664-44190554	44190555-44190674	44190675-44191869	Rescue_by_inclusion_response	19564454
590717	581356	ATACT	A	-1	not_provided	SO:0001627|intron_variant	splicing_loss	ENSG00000001631	KRIT1	7	-	91843294-91843924	91843925-91844091	91844092-91851215	Rescue_by_inclusion_response	25741868
590718	581357	C	T	-1	not_provided	SO:0001627|intron_variant	splicing_loss	ENSG00000001631	KRIT1	7	-	91843294-91843924	91843925-91844091	91844092-91851215	Rescue_by_inclusion_response	25741868
54012	68679	G	A	-1	Cystic_fibrosis	SO:0001627|intron_variant	splicing_loss	ENSG00000001626	CFTR	7	+	117171169-117174329	117174330-117174419	117174420-117175301	Rescue_by_inclusion_response	23974870
55908	70551	T	C	-1	Farber_disease	SO:0001627|intron_variant	splicing_loss	ENSG00000104763	ASAH1	8	-	17916974-17917080	17917081-17917212	17917213-17918885	Rescue_by_inclusion_response	9128814,23707712
520773	511761	G	A	-1	Inborn_genetic_diseases	SO:0001583|missense_variant,SO:0001627|intron_variant	splicing_loss	ENSG00000171316	CHD7	8	+	61754612-61757422	61757423-61757622	61757623-61757808	Rescue_by_inclusion_response	21378379,22461308,14626219,16400610,17299439,20130577,20186815,22495309,22539353,23849776,15300250,17661815,18834967,25472840,10590394,15666308,16155193,21532573,23883829,26590800
427674	417119	G	A	-1	Achromatopsia_3	SO:0001583|missense_variant	splicing_loss	ENSG00000170289	CNGB3	8	-	87656915-87660028	87660029-87660115	87660116-87666239	Rescue_by_inclusion_response	28795510
68084	78975	G	A	-1	not_provided	SO:0001819|synonymous_variant	splicing_loss	ENSG00000132549	VPS13B	8	+	100147366-100147823	100147824-100147961	100147962-100148892	Rescue_by_inclusion_response	16648375
520996	511787	G	A	-1	Inborn_genetic_diseases	SO:0001819|synonymous_variant	splicing_loss	ENSG00000136854	STXBP1	9	+	130434396-130435459	130435460-130435540	130435541-130438082	Rescue_by_inclusion_response	16806828,21204804,21364700,21770924,24623842,26514728,26865513,27184330,9545644,16829045,19557857,22495311,22722545,24836964,25621899,25914188,17301226,20196795,26537360,18469812,20876469,20887364,21062273,21762454,23020937,23409955,25714420
56321	70960	C	T	-1	Megaloblastic_anemia_due_to_inborn_errors_of_metabolism	SO:0001819|synonymous_variant	splicing_loss	ENSG00000107611	CUBN	10	-	17142239-17145123	17145124-17145236	17145237-17146417	Rescue_by_inclusion_response	22929189
427622	416983	A	T	-1	Cowden_syndrome_1	SO:0001627|intron_variant	splicing_loss	ENSG00000171862	PTEN	10	+	89693009-89711874	89711875-89712016	89712017-89717609	Rescue_by_inclusion_response	28677221
488452	481314	C	T	-1	Hypotonia,_ataxia,_and_delayed_development_syndrome	SO:0001583|missense_variant	splicing_loss	ENSG00000108001	EBF3	10	-	131676114-131755521	131755522-131755590	131755591-131757197	Rescue_by_inclusion_response	25741868
454301	461685	C	T	-1	Hypertrophic_cardiomyopathy	SO:0001583|missense_variant	splicing_loss	ENSG00000134571	MYBPC3	11	-	47365176-47367757	47367758-47367921	47367922-47368177	Rescue_by_inclusion_response	28492532
31190	40147	G	A	-1	Joubert_syndrome_16	SO:0001583|missense_variant	splicing_loss	ENSG00000149483	TMEM138	11	+	61133689-61135394	61135395-61135470	61135471-61135723	Rescue_by_inclusion_response	22282472
31190	40147	G	A	-1	Joubert_syndrome_16	SO:0001583|missense_variant	splicing_loss	ENSG00000149483	TMEM138	11	+	61133689-61135394	61135395-61135470	61135471-61136068	Rescue_by_inclusion_response	22282472
31946	40611	G	A	-1	Hypertrichotic_osteochondrodysplasia|Dilated_cardiomyopathy_1O	SO:0001583|missense_variant	splicing_loss	ENSG00000069431	ABCC9	12	-	21991105-21995247	21995248-21995405	21995406-21997416	Rescue_by_inclusion_response	22610116,22608503,28492532
547418	537993	C	T	-1	Kabuki_syndrome_1	SO:0001819|synonymous_variant	splicing_loss	ENSG00000167548	KMT2D	12	-	49441853-49442441	49442442-49442552	49442553-49442887	Rescue_by_inclusion_response	25741868
2761	17800	C	T	-1	Pseudo-Hurler_polydystrophy|Mucolipidosis_III_alpha/beta,_atypical	SO:0001819|synonymous_variant	splicing_loss	ENSG00000111670	GNPTAB	12	-	102164936-102173929	102173930-102174064	102174065-102174334	Rescue_by_inclusion_response	15633164,20301730
218326	215033	C	T	-1	Methylmalonic_aciduria_cblB_type	NA	splicing_loss	ENSG00000139428	MMAB	12	-	110002982-110006574	110006575-110006668	110006669-110011151	Rescue_by_inclusion_response	20556797
218326	215033	C	T	-1	Methylmalonic_aciduria_cblB_type	NA	splicing_loss	ENSG00000139428	MMAB	12	-	110002982-110006574	110006575-110006668	110006669-110009453	Rescue_by_inclusion_response	20556797
218326	215033	C	T	-1	Methylmalonic_aciduria_cblB_type	NA	splicing_loss	ENSG00000139428	MMAB	12	-	110002982-110006574	110006575-110006668	110006669-110007776	Rescue_by_inclusion_response	20556797
51711	66379	G	A	-1	Hereditary_cancer-predisposing_syndrome|Breast-ovarian_cancer,_familial_2|not_provided	SO:0001583|missense_variant	splicing_loss	ENSG00000139618	BRCA2	13	+	32899322-32900237	32900238-32900287	32900288-32900378	Rescue_by_inclusion_response	18489799,22798144,25863477,28008555,28111427,24312913
52058	66726	G	A	-1	Hereditary_breast_and_ovarian_cancer_syndrome|Hereditary_cancer-predisposing_syndrome|Breast-ovarian_cancer,_familial_2|Breast_and/or_ovarian_cancer|not_provided	SO:0001583|missense_variant	splicing_loss	ENSG00000139618	BRCA2	13	+	32900420-32900635	32900636-32900750	32900751-32903579	Rescue_by_inclusion_response	21523855,21934105,22009639,19423647,19542536,25741868,27125725,12960223,19179552,22962691,23451180
428730	420512	G	A	-1	Hereditary_cancer-predisposing_syndrome	SO:0001583|missense_variant	splicing_loss	ENSG00000139687	RB1	13	+	48881543-48916734	48916735-48916850	48916851-48919215	Rescue_by_inclusion_response	25928201,15884040
527935	528310	G	A	-1	Retinoblastoma	SO:0001583|missense_variant	splicing_loss	ENSG00000139687	RB1	13	+	49050659-49050836	49050837-49050979	49050980-49051490	Rescue_by_inclusion_response	24225018,27879208,28492532
527935	528310	G	A	-1	Retinoblastoma	SO:0001583|missense_variant	splicing_loss	ENSG00000139687	RB1	13	+	49047527-49050836	49050837-49050979	49050980-49051490	Rescue_by_inclusion_response	24225018,27879208,28492532
12059	27098	A	T	-1	Factor_X_deficiency	SO:0001583|missense_variant,SO:0001627|intron_variant	splicing_loss	ENSG00000126218	F10	13	+	113798410-113801692	113801693-113801800	113801801-113803229	Rescue_by_inclusion_response	10746568,8845463
544811	535260	C	T	-1	Spherocytosis_type_2	SO:0001583|missense_variant	splicing_loss	ENSG00000070182	SPTB	14	-	65268119-65268471	65268472-65268552	65268553-65268943	Rescue_by_inclusion_response	25741868
545467	535727	G	T	-1	Congenital_disorder_of_glycosylation_with_defective_fucosylation_1	SO:0001627|intron_variant	splicing_loss	ENSG00000033170	FUT8	14	+	66188740-66190864	66190865-66191041	66191042-66199948	Rescue_by_inclusion_response	29304374
523316	514049	G	A	-1	Muscle_weakness|Muscular_Diseases|Absent_Achilles_reflex	SO:0001627|intron_variant	splicing_loss	ENSG00000092529	CAPN3	15	+	42678484-42679950	42679951-42680084	42680085-42681125	Rescue_by_inclusion_response	25741868
437420	430986	C	T	-1	Marfan_syndrome	SO:0001583|missense_variant	splicing_loss	ENSG00000166147	FBN1	15	-	48725186-48726790	48726791-48726910	48726911-48729157	Rescue_by_inclusion_response	24759409
268098	263624	C	T	-1	Intellectual_developmental_disorder_with_cardiac_arrhythmia	SO:0001819|synonymous_variant	splicing_loss	ENSG00000069966	GNB5	15	-	52442123-52446136	52446137-52446273	52446274-52471964	Rescue_by_inclusion_response	27523599
88840	94409	C	T	-1	Reticulate_acropigmentation_of_Kitamura	SO:0001583|missense_variant	splicing_loss	ENSG00000137845	ADAM10	15	-	58904191-58913669	58913670-58913820	58913821-58919898	Rescue_by_inclusion_response	23666529
585184	576240	C	G	-1	Bardet-Biedl_syndrome	SO:0001627|intron_variant	splicing_loss	ENSG00000140463	BBS4	15	+	73002121-73004584	73004585-73004648	73004649-73009118	Rescue_by_inclusion_response	30614526
585184	576240	C	G	-1	Bardet-Biedl_syndrome	SO:0001627|intron_variant	splicing_loss	ENSG00000140463	BBS4	15	+	73002121-73004584	73004585-73004648	73004649-73007631	Rescue_by_inclusion_response	30614526
185583	184420	G	A	-1	Hereditary_cancer-predisposing_syndrome	SO:0001583|missense_variant,SO:0001627|intron_variant	splicing_loss	ENSG00000039068	CDH1	16	+	68849663-68853182	68853183-68853328	68853329-68855903	Rescue_by_inclusion_response	11291078
159550	169377	G	A	-1	Lissencephaly_1	SO:0001819|synonymous_variant	splicing_loss	ENSG00000007168	PAFAH1B1	17	+	2576052-2577353	2577354-2577582	2577583-2579798	Rescue_by_inclusion_response	18414213
159550	169377	G	A	-1	Lissencephaly_1	SO:0001819|synonymous_variant	splicing_loss	ENSG00000007168	PAFAH1B1	17	+	2576052-2577353	2577354-2577582	2577583-2583457	Rescue_by_inclusion_response	18414213
556587	548124	A	G	-1	Nephropathic_cystinosis	SO:0001583|missense_variant	splicing_loss	ENSG00000040531	CTNS	17	+	3543562-3558514	3558515-3558646	3558647-3559780	Rescue_by_inclusion_response	28276207
428868	420639	C	T	-1	Hereditary_cancer-predisposing_syndrome|Li-Fraumeni_syndrome|not_provided	SO:0001819|synonymous_variant	splicing_loss	ENSG00000141510	TP53	17	-	7574034-7576852	7576853-7576926	7576927-7577018	Rescue_by_inclusion_response	22653678,29324801,28492532
428868	420639	C	T	-1	Hereditary_cancer-predisposing_syndrome|Li-Fraumeni_syndrome|not_provided	SO:0001819|synonymous_variant	splicing_loss	ENSG00000141510	TP53	17	-	7576658-7576852	7576853-7576926	7576927-7577018	Rescue_by_inclusion_response	22653678,29324801,28492532
428868	420639	C	T	-1	Hereditary_cancer-predisposing_syndrome|Li-Fraumeni_syndrome|not_provided	SO:0001819|synonymous_variant	splicing_loss	ENSG00000141510	TP53	17	-	7576585-7576852	7576853-7576926	7576927-7577018	Rescue_by_inclusion_response	22653678,29324801,28492532
428868	420639	C	T	-1	Hereditary_cancer-predisposing_syndrome|Li-Fraumeni_syndrome|not_provided	SO:0001819|synonymous_variant	splicing_loss	ENSG00000141510	TP53	17	-	7569563-7576852	7576853-7576926	7576927-7577018	Rescue_by_inclusion_response	22653678,29324801,28492532
189079	186958	G	A	-1	Sj├╢gren-Larsson_syndrome	SO:0001627|intron_variant	splicing_loss	ENSG00000072210	ALDH3A2	17	+	19559888-19561033	19561034-19561175	19561176-19564439	Rescue_by_inclusion_response	10577908
189079	186958	G	A	-1	Sj├╢gren-Larsson_syndrome	SO:0001627|intron_variant	splicing_loss	ENSG00000072210	ALDH3A2	17	+	19559888-19561057	19561058-19561175	19561176-19564439	Rescue_by_inclusion_response	10577908
480206	478059	G	A	-1	Hereditary_cancer-predisposing_syndrome	SO:0001583|missense_variant	splicing_loss	ENSG00000196712	NF1	17	+	29486112-29490203	29490204-29490394	29490395-29508439	Rescue_by_inclusion_response	21838856,17311297,25074460,12387455,26740943
480206	478059	G	A	-1	Hereditary_cancer-predisposing_syndrome	SO:0001583|missense_variant	splicing_loss	ENSG00000196712	NF1	17	+	29486112-29490203	29490204-29490394	29490395-29496908	Rescue_by_inclusion_response	21838856,17311297,25074460,12387455,26740943
428998	420767	G	A	-1	Hereditary_cancer-predisposing_syndrome	SO:0001819|synonymous_variant	splicing_loss	ENSG00000196712	NF1	17	+	29509684-29527439	29527440-29527613	29527614-29528054	Rescue_by_inclusion_response	10712197,18546366,16825284,11967553
431976	426213	G	A	-1	Multiple_cafe-au-lait_spots|Hereditary_cancer-predisposing_syndrome|Neurofibromatosis,_type_1|not_provided	SO:0001583|missense_variant	splicing_loss	ENSG00000196712	NF1	17	+	29546137-29548867	29548868-29548947	29548948-29550461	Rescue_by_inclusion_response	10712197,25741868,16835897,24232412,28492532
220498	222614	G	A	-1	Neurofibromatosis,_type_1	SO:0001627|intron_variant	splicing_loss	ENSG00000196712	NF1	17	+	29626625-29652837	29652838-29653270	29653271-29654516	Rescue_by_inclusion_response	16835897,12807981,21354044,28492532
220498	222614	G	A	-1	Neurofibromatosis,_type_1	SO:0001627|intron_variant	splicing_loss	ENSG00000196712	NF1	17	+	29592358-29652837	29652838-29653270	29653271-29654516	Rescue_by_inclusion_response	16835897,12807981,21354044,28492532
220498	222614	G	A	-1	Neurofibromatosis,_type_1	SO:0001627|intron_variant	splicing_loss	ENSG00000196712	NF1	17	+	29645583-29652837	29652838-29653270	29653271-29654516	Rescue_by_inclusion_response	16835897,12807981,21354044,28492532
185354	184694	G	A	-1	Hereditary_cancer-predisposing_syndrome|Neurofibromatosis,_type_1|not_provided	SO:0001583|missense_variant	splicing_loss	ENSG00000196712	NF1	17	+	29653271-29654516	29654517-29654857	29654858-29657313	Rescue_by_inclusion_response	18484666,23668869,24932921,10712197,10862084,10980545,12807981,23913538,16961930,18546366,28492532,10607834,11857752,25325900,25741868
55131	69798	C	T	-1	Hereditary_cancer-predisposing_syndrome|Breast-ovarian_cancer,_familial_1|not_provided	SO:0001819|synonymous_variant	splicing_loss	ENSG00000012048	BRCA1	17	-	41234593-41242960	41242961-41243049	41243050-41251791	Rescue_by_inclusion_response	12759930,15024741,26295337,26467025,7493024,23239986,23893897,10486320,9649133,11802209,18489799
55131	69798	C	T	-1	Hereditary_cancer-predisposing_syndrome|Breast-ovarian_cancer,_familial_1|not_provided	SO:0001819|synonymous_variant	splicing_loss	ENSG00000012048	BRCA1	17	-	41234593-41242960	41242961-41243049	41243050-41246760	Rescue_by_inclusion_response	12759930,15024741,26295337,26467025,7493024,23239986,23893897,10486320,9649133,11802209,18489799
55131	69798	C	T	-1	Hereditary_cancer-predisposing_syndrome|Breast-ovarian_cancer,_familial_1|not_provided	SO:0001819|synonymous_variant	splicing_loss	ENSG00000012048	BRCA1	17	-	41234593-41242960	41242961-41243049	41243050-41243451	Rescue_by_inclusion_response	12759930,15024741,26295337,26467025,7493024,23239986,23893897,10486320,9649133,11802209,18489799
55131	69798	C	T	-1	Hereditary_cancer-predisposing_syndrome|Breast-ovarian_cancer,_familial_1|not_provided	SO:0001819|synonymous_variant	splicing_loss	ENSG00000012048	BRCA1	17	-	41234593-41242960	41242961-41243049	41243050-41247862	Rescue_by_inclusion_response	12759930,15024741,26295337,26467025,7493024,23239986,23893897,10486320,9649133,11802209,18489799
54471	69138	C	T	-1	Hereditary_breast_and_ovarian_cancer_syndrome|Breast-ovarian_cancer,_familial_1	SO:0001583|missense_variant,SO:0001627|intron_variant	splicing_loss	ENSG00000012048	BRCA1	17	-	41256974-41258472	41258473-41258550	41258551-41276033	Rescue_by_inclusion_response	11802209,21863257,25741868,23451180
54471	69138	C	T	-1	Hereditary_breast_and_ovarian_cancer_syndrome|Breast-ovarian_cancer,_familial_1	SO:0001583|missense_variant,SO:0001627|intron_variant	splicing_loss	ENSG00000012048	BRCA1	17	-	41256974-41258472	41258473-41258550	41258551-41262481	Rescue_by_inclusion_response	11802209,21863257,25741868,23451180
54471	69138	C	T	-1	Hereditary_breast_and_ovarian_cancer_syndrome|Breast-ovarian_cancer,_familial_1	SO:0001583|missense_variant,SO:0001627|intron_variant	splicing_loss	ENSG00000012048	BRCA1	17	-	41256974-41258472	41258473-41258550	41258551-41267742	Rescue_by_inclusion_response	11802209,21863257,25741868,23451180
599616	590962	G	A	-1	Frontotemporal_dementia	NA	splicing_loss	ENSG00000030582	GRN	17	+	42427709-42428917	42428918-42429163	42429164-42429382	Rescue_by_inclusion_response	30279455
599616	590962	G	A	-1	Frontotemporal_dementia	NA	splicing_loss	ENSG00000030582	GRN	17	+	42428829-42428917	42428918-42429163	42429164-42429382	Rescue_by_inclusion_response	30279455
548648	539159	A	G	-1	Hemolytic-uremic_syndrome	SO:0001627|intron_variant	splicing_loss	ENSG00000153933	DGKE	17	+	54923171-54925282	54925283-54925426	54925427-54926056	Rescue_by_inclusion_response	25854283
55958	70597	C	T	-1	Unverricht-Lundborg_syndrome	SO:0001819|synonymous_variant	splicing_loss	ENSG00000160213	CSTB	21	-	45194212-45194538	45194539-45194640	45194641-45196084	Rescue_by_inclusion_response	20301321,11814737
378053	380144	A	G	-1	Rubinstein-Taybi_syndrome_2	NA	splicing_loss	ENSG00000100393	EP300	22	+	41560135-41562602	41562603-41562670	41562671-41564452	Rescue_by_inclusion_response	27465822
10517	25556	C	T	-1	Ocular_albinism,_type_I|not_provided	SO:0001583|missense_variant	splicing_loss	ENSG00000101850	GPR143	X	-	9716707-9727371	9727372-9727466	9727467-9728756	Rescue_by_inclusion_response	9529334
41060	49482	G	A	-1	Oral-facial-digital_syndrome	SO:0001819|synonymous_variant	splicing_loss	ENSG00000046651	OFD1	X	+	13753203-13753366	13753367-13753465	13753466-13754226	Rescue_by_inclusion_response	20301367
41060	49482	G	A	-1	Oral-facial-digital_syndrome	SO:0001819|synonymous_variant	splicing_loss	ENSG00000046651	OFD1	X	+	13753203-13753366	13753367-13753465	13753466-13754596	Rescue_by_inclusion_response	20301367
41061	49483	G	C	-1	Oral-facial-digital_syndrome	SO:0001583|missense_variant,SO:0001623|5_prime_UTR_variant	splicing_loss	ENSG00000046651	OFD1	X	+	13753203-13753366	13753367-13753465	13753466-13754226	Rescue_by_inclusion_response	20301367
41061	49483	G	C	-1	Oral-facial-digital_syndrome	SO:0001583|missense_variant,SO:0001623|5_prime_UTR_variant	splicing_loss	ENSG00000046651	OFD1	X	+	13753203-13753366	13753367-13753465	13753466-13754596	Rescue_by_inclusion_response	20301367
41116	49538	C	G	-1	Oral-facial-digital_syndrome	SO:0001627|intron_variant	splicing_loss	ENSG00000046651	OFD1	X	+	13757034-13757120	13757121-13757151	13757152-13758207	Rescue_by_inclusion_response	20301367
41120	49542	G	A	-1	Oral-facial-digital_syndrome	SO:0001583|missense_variant	splicing_loss	ENSG00000046651	OFD1	X	+	13757034-13757120	13757121-13757151	13757152-13762533	Rescue_by_inclusion_response	20301367
41120	49542	G	A	-1	Oral-facial-digital_syndrome	SO:0001583|missense_variant	splicing_loss	ENSG00000046651	OFD1	X	+	13757034-13757120	13757121-13757151	13757152-13758207	Rescue_by_inclusion_response	20301367
11623	26662	G	A	-1	Snyder_Robinson_syndrome	SO:0001627|intron_variant	splicing_loss	ENSG00000102172	SMS	X	+	21990109-21990624	21990625-21990689	21990690-21995178	Rescue_by_inclusion_response	23805436,5823961,14508504
501566	492990	C	A	-1	Becker_muscular_dystrophy|not_provided	SO:0001627|intron_variant	splicing_loss	ENSG00000198947	DMD	X	-	32717411-32827609	32827610-32827728	32827729-32834584	Rescue_by_inclusion_response	19783145
10933	25972	G	A	-1	Chronic_granulomatous_disease,_X-linked|not_provided	SO:0001819|synonymous_variant	splicing_loss	ENSG00000165168	CYBB	X	+	37639376-37642742	37642743-37642853	37642854-37651227	Rescue_by_inclusion_response	8634410,8900212,9585602,8916969,10914676
97286	103178	G	A	-1	not_provided	SO:0001819|synonymous_variant	splicing_loss	ENSG00000036473	OTC	X	+	38260682-38262870	38262871-38262993	38262994-38267994	Rescue_by_inclusion_response	9452024
97301	103193	G	A	-1	not_provided	SO:0001819|synonymous_variant	splicing_loss	ENSG00000036473	OTC	X	+	38262994-38267994	38267995-38268048	38268049-38268128	Rescue_by_inclusion_response	9266388
97091	102983	G	A	-1	not_provided	SO:0001583|missense_variant	splicing_loss	ENSG00000036473	OTC	X	+	38268279-38271114	38271115-38271252	38271253-38280275	Rescue_by_inclusion_response	11793468
428572	420006	T	G	-1	MENTAL_RETARDATION,_X-LINKED_106	SO:0001627|intron_variant	splicing_loss	ENSG00000147162	OGT	X	+	70757923-70764416	70764417-70764485	70764486-70766060	Rescue_by_inclusion_response	28584052
428572	420006	T	G	-1	MENTAL_RETARDATION,_X-LINKED_106	SO:0001627|intron_variant	splicing_loss	ENSG00000147162	OGT	X	+	70757923-70764416	70764417-70764485	70764486-70767756	Rescue_by_inclusion_response	28584052
560933	552266	C	T	-1	ATR-X_syndrome	SO:0001819|synonymous_variant	splicing_loss	ENSG00000085224	ATRX	X	-	76907844-76909587	76909588-76909690	76909691-76912049	Rescue_by_inclusion_response	25741868,25326635,8968741,21505078
180842	179870	C	T	-1	Fabry_disease|not_provided	SO:0001583|missense_variant	splicing_loss	ENSG00000102393	GLA	X	-	100653556-100653772	100653773-100653934	100653935-100654731	Rescue_by_inclusion_response	28492532,11668641,10666480,22773828,25741868
180842	179870	C	T	-1	Fabry_disease|not_provided	SO:0001583|missense_variant	splicing_loss	ENSG00000102393	GLA	X	-	100653556-100653772	100653773-100653934	100653935-100655653	Rescue_by_inclusion_response	28492532,11668641,10666480,22773828,25741868
587202	578111	G	A	-1	Alport_syndrome_1,_X-linked_recessive	SO:0001583|missense_variant	splicing_loss	ENSG00000188153	COL4A5	X	+	107827756-107829844	107829845-107829977	107829978-107834287	Rescue_by_inclusion_response	26809805
587163	578120	C	G	-1	Alport_syndrome_1,_X-linked_recessive	SO:0001627|intron_variant	splicing_loss	ENSG00000188153	COL4A5	X	+	107829978-107834287	107834288-107834461	107834462-107834790	Rescue_by_inclusion_response	25307721
24409	35750	G	A	-1	Alport_syndrome_1,_X-linked_recessive	SO:0001583|missense_variant	splicing_loss	ENSG00000188153	COL4A5	X	+	107834462-107834790	107834791-107834874	107834875-107838738	Rescue_by_inclusion_response	20378821
24530	35871	G	A	-1	Alport_syndrome_1,_X-linked_recessive	SO:0001583|missense_variant	splicing_loss	ENSG00000188153	COL4A5	X	+	107850123-107858140	107858141-107858254	107858255-107863488	Rescue_by_inclusion_response	17660027
24550	35891	T	G	-1	Alport_syndrome_1,_X-linked_recessive	SO:0001627|intron_variant	splicing_loss	ENSG00000188153	COL4A5	X	+	107863657-107865032	107865033-107865122	107865123-107865905	Rescue_by_inclusion_response	12436246
24696	36037	G	A	-1	Alport_syndrome_1,_X-linked_recessive	SO:0001583|missense_variant	splicing_loss	ENSG00000188153	COL4A5	X	+	107920864-107923908	107923909-107923981	107923982-107924114	Rescue_by_inclusion_response	10094548
24773	36114	G	A	-1	Alport_syndrome_1,_X-linked_recessive	SO:0001583|missense_variant	splicing_loss	ENSG00000188153	COL4A5	X	+	107936156-107938036	107938037-107938151	107938152-107939526	Rescue_by_inclusion_response	20378821,10094548
24782	36123	G	A	-1	Alport_syndrome_1,_X-linked_recessive	SO:0001583|missense_variant	splicing_loss	ENSG00000188153	COL4A5	X	+	107938152-107938496	107938497-107938669	107938670-107939526	Rescue_by_inclusion_response	8940267
158456	169903	C	T	-1	Heterotopia	SO:0001583|missense_variant	splicing_loss	ENSG00000077279	DCX	X	-	110644559-110653262	110653263-110653648	110653649-110655365	Rescue_by_inclusion_response	18414213
158456	169903	C	T	-1	Heterotopia	SO:0001583|missense_variant	splicing_loss	ENSG00000077279	DCX	X	-	110644559-110653262	110653263-110653648	110653649-110653981	Rescue_by_inclusion_response	18414213
158456	169903	C	T	-1	Heterotopia	SO:0001583|missense_variant	splicing_loss	ENSG00000077279	DCX	X	-	110644559-110653262	110653263-110653648	110653649-110655197	Rescue_by_inclusion_response	18414213
158960	169974	C	A	-1	Severe_X-linked_myotubular_myopathy	SO:0001627|intron_variant	splicing_loss	ENSG00000171100	MTM1	X	+	149765035-149783061	149783062-149783172	149783173-149787510	Rescue_by_inclusion_response	18414213
158960	169974	C	A	-1	Severe_X-linked_myotubular_myopathy	SO:0001627|intron_variant	splicing_loss	ENSG00000171100	MTM1	X	+	149767151-149783061	149783062-149783172	149783173-149787510	Rescue_by_inclusion_response	18414213
158966	169981	A	G	-1	Severe_X-linked_myotubular_myopathy	SO:0001627|intron_variant	splicing_loss	ENSG00000171100	MTM1	X	+	149765035-149783061	149783062-149783172	149783173-149787510	Rescue_by_inclusion_response	18414213
158966	169981	A	G	-1	Severe_X-linked_myotubular_myopathy	SO:0001627|intron_variant	splicing_loss	ENSG00000171100	MTM1	X	+	149767151-149783061	149783062-149783172	149783173-149787510	Rescue_by_inclusion_response	18414213
208798	205359	A	C	-1	Myopathy,_X-linked,_with_excessive_autophagy	SO:0001627|intron_variant	splicing_loss	ENSG00000160131	VMA21	X	+	150565530-150572102	150572103-150572212	150572213-150573387	Rescue_by_inclusion_response	23315026,23315026
208799	205360	A	T	-1	Myopathy,_X-linked,_with_excessive_autophagy	SO:0001627|intron_variant	splicing_loss	ENSG00000160131	VMA21	X	+	150565530-150572102	150572103-150572212	150572213-150573387	Rescue_by_inclusion_response	23315026,23315026
208806	205367	TCTTT*	T	-1	Myopathy,_X-linked,_with_excessive_autophagy	SO:0001627|intron_variant	splicing_loss	ENSG00000160131	VMA21	X	+	150565120-150572102	150572103-150572212	150572213-150573387	Rescue_by_inclusion_response	25683699
208806	205367	TCTTT*	T	-1	Myopathy,_X-linked,_with_excessive_autophagy	SO:0001627|intron_variant	splicing_loss	ENSG00000160131	VMA21	X	+	150565530-150572102	150572103-150572212	150572213-150573387	Rescue_by_inclusion_response	25683699
208720	205332	A	G	-1	Inborn_genetic_diseases|Myopathy,_X-linked,_with_excessive_autophagy	SO:0001627|intron_variant	splicing_loss	ENSG00000160131	VMA21	X	+	150565120-150572102	150572103-150572212	150572213-150573387	Rescue_by_inclusion_response	11369189,24488655,23850239,25809233,28492532,23315026
208720	205332	A	G	-1	Inborn_genetic_diseases|Myopathy,_X-linked,_with_excessive_autophagy	SO:0001627|intron_variant	splicing_loss	ENSG00000160131	VMA21	X	+	150565530-150572102	150572103-150572212	150572213-150573387	Rescue_by_inclusion_response	11369189,24488655,23850239,25809233,28492532,23315026
8424	23463	C	T	-1	Pyknodysostosis	SO:0001583|missense_variant	splicing_gain	ENSG00000143387	CTSK	1	-	150778493-150778577	150778578-150778700	150778701-150779161	Rescue_by_exclusion_response	10491211
212141	206783	G	A	-1	Senior-Loken_syndrome_7	SO:0001587|nonsense	splicing_loss	ENSG00000054282	SDCCAG8	1	+	243449700-243456392	243456393-243456521	243456522-243468014	Rescue_by_exclusion_response	25741868
6903	21942	C	T	-1	Pheochromocytoma|Hereditary_cancer-predisposing_syndrome|Paraganglioma_and_gastric_stromal_sarcoma|Paragangliomas_1|Cowden_syndrome_3|not_provided	SO:0001587|nonsense,SO:0001627|intron_variant	splicing_loss	ENSG00000204370	SDHD	11	+	111957684-111958580	111958581-111958697	111958698-111959590	Rescue_by_exclusion_response	11391798,16317055,18414213,10846047,11605159,19258401,21348866,22241717,16314641,22517554,28492532
428868	420639	C	T	-1	Hereditary_cancer-predisposing_syndrome|Li-Fraumeni_syndrome|not_provided	SO:0001819|synonymous_variant	splicing_gain	ENSG00000141510	TP53	17	-	7574034-7576524	7576525-7576584	7576585-7576852	Rescue_by_exclusion_response	22653678,29324801,28492532
55419	70086	A	C	-1	Breast-ovarian_cancer,_familial_1	SO:0001587|nonsense	splicing_loss	ENSG00000012048	BRCA1	17	-	41215391-41215890	41215891-41215968	41215969-41234420	Rescue_by_exclusion_response	25141179,19805903
14254	29293	G	A	-1	Frontotemporal_dementia|not_provided	SO:0001583|missense_variant,SO:0001627|intron_variant	splicing_gain	ENSG00000186868	MAPT	17	+	44074031-44087675	44087676-44087768	44087769-44091608	Rescue_by_exclusion_response	10208578
