# Supplementary material for: A deep learning approach to identify gene targets of a therapeutic for human splicing disorders
Source: Nat Commun. 2021 Jun 7;12:3332. doi: 10.1038/s41467-021-23663-2 (PMC8185002; doi:10.1038/s41467-021-23663-2)
Supplement: Supplementary file 7 — Source Data [file 41467_2021_23663_MOESM7_ESM.xlsx]

## Sheet: EC50_Kinetin_vs_BPN15477
	Run1 Kinetin			Run2 Kinetin			Run3 Kinetin			Run1 BPN-15477			Run2 BPN-15477			Run3 BPN-15477
X axis	Mean	SD	N	Mean	SD	N	Mean	SD	N	Mean	SD	N	Mean	SD	N	Mean	SD	N
2.60206	91.3401	2.49432	4	79.1436	8.71227	4	96.7825	2.99228	4
2.30103	100	6.65815	4	100	5.03555	4	100	7.58945	4
2	65.6445	9.12692	4	81.3557	8.28093	4	80.0515	2.31789	4	100	2.81425	4	100	5.03476	4	100	2.92242	4
1.49969	45.5281	8.36882	4	48.0171	5.82399	4	45.5598	5.95753	4	132.361	3.47012	4	95.254	4.6865	4	133.369	9.81934	4
1	17.1493	6.25923	4	17.8859	3.56297	4	16.0875	7.67053	4	100.612	3.7005	4	82.0856	3.78075	4	112.593	2.97396	4
0.499687	1.80295	4.54145	4	-0.805809	3.34492	4	-0.900897	11.0579	4	62.023	13.3657	4	64.1711	6.78476	4	75.6111	19.102	4
0	-7.82226	3.05934	4	-8.61116	3.66093	4	-2.32947	2.42986	4	41.9006	3.66451	4	35.0936	4.4893	4	48.7779	2.40064	4
-0.500313	-2.04429	3.51079	4	-15.3895	8.34729	4	-14.4659	8.73102	4	16.4507	5.22678	4	19.0508	5.57353	4	18.2784	1.87726	4
-1										3.34773	2.73938	4	3.81016	5.59425	4	3.98512	2.57864	4
-1.50031										-6.91145	2.49964	4	-3.40909	0.770053	4	-0.21254	3.356	4

## Sheet: Elp1 transcript
	FL			Delta 20				Brain_FL	Vehicle			P405403, 10 mg/kg			P405403, 30 mg/kg			P405403, 60 mg/kg			P405403, 100 mg/kg				Brain_D20	Vehicle			P405403, 10 mg/kg			P405403, 30 mg/kg			P405403, 60 mg/kg			P405403, 100 mg/kg
Brain	Mean	SD	N	Mean	SD	N		Animal #	Mean	SD	n	Mean	SD	n	Mean	SD	n	Mean	SD	n	Mean	SD	n		Animal #	Mean	SD	n	Mean	SD	n	Mean	SD	n	Mean	SD	n	Mean	SD	n
Vehicle	1	0.21	6	1	0.2	6		1	0.8071	0.139579	3	1.21443	0.0790183	3	1.52474	0.0790183	3	2.0454	0.126824	3	2.50282	0.333999	3		1	0.785529	0.0193019	3	1.60818	0.100203	3	0.829932	0.108541	3	0.821561	0.136732	3	0.739603	0.109216	3
10	1.07	0.13	6	1.19	0.24	6		2	1.14805	0.124289	3	1.13712	0.0515632	3	1.02327	0.0515632	3	1.77577	0.0364737	3	1.85648	0.0959457	3		2	0.915713	0.131177	3	0.92601	0.127189	3	0.91239	0.0456339	3	0.895199	0.13395	3	0.948458	0.0320419	3
30	1.3	0.16	6	0.81	0.09	6		3	0.795513	0.0324492	3	0.953173	0.0827712	3	1.35352	0.0827712	3	1.70865	0.207935	3	2.03325	0.124698	3		3	1.26457	0.149913	3	1.28027	0.0896335	3	0.878484	0.0845859	3	0.918978	0.0353925	3	0.870986	0.173569	3
60	1.79	0.18	6	0.99	0.24	6		4	1.24609	0.157056	3	1.15839	0.112492	3	1.3284	0.112492	3	1.85719	0.115247	3	2.68145	0.507042	3		4	1.17354	0.0972493	3	1.08381	0.0152519	3	0.728235	0.0570689	3	0.931622	0.0725164	3	0.806661	0.0492418	3
100	2.27	0.39	4	0.84	0.09	4		5	1.18237	0.136515	3	0.892681	0.194698	3	1.31093	0.194698	3	1.8356	0.154078	3					5	0.78284	0.0449784	3	1.07007	0.015884	3	0.850469	0.0749883	3	1.47785	0.207352	3
								6	0.82087	0.0628042	3	1.07594	0.111241	3	1.26337	0.111241	3	1.48956	0.070237	3					6	1.07781	0.12602	3	1.1476	0.0896715	3	0.682535	0.0605338	3	0.886831	0.084314	3
	FL			Delta20				Liver_FL	Vehicle			P405403, 10 mg/kg			P405403, 30 mg/kg			P405403, 60 mg/kg			P405403, 100 mg/kg				Liver_D20	Vehicle			P405403, 10 mg/kg			P405403, 30 mg/kg			P405403, 60 mg/kg			P405403, 100 mg/kg
Liver	Mean	SD	N	Mean	SD	N		Animal #	Mean	SD	n	Mean	SD	n	Mean	SD	n	Mean	SD	n	Mean	SD	n		Animal #	Mean	SD	n	Mean	SD	n	Mean	SD	n	Mean	SD	n	Mean	SD	n
Vehicle	1	0.18	6	1	0.17	6		1	0.796913	0.0621737	3	1.85863	0.169322	3	2.00271	0.169322	3	1.97838	0.105412	3	1.92957	0.0965576	3		1	0.800687	0.0235831	3	0.452241	0.041389	3	0.283587	0.0252469	3	0.295566	0.0235675	3	0.435359	0.0407074	3
10	2	0.34	6	0.46	0.08	6		2	0.926457	0.0869474	3	2.29744	0.124155	3	2.07534	0.124155	3	1.72525	0.17079	3	2.03623	0.0418551	3		2	0.894002	0.0367829	3	0.428502	0.0533144	3	0.458102	0.00694942	3	0.265046	0.0387563	3	0.583978	0.0794136	3
30	2.04	0.25	6	0.35	0.08	6		3	1.01012	0.0733554	3	2.43466	0.182182	3	2.10441	0.182182	3	1.96722	0.052674	3	2.49568	0.10084	3		3	0.989721	0.115803	3	0.446399	0.0559659	3	0.279395	0.0138246	3	0.330788	0.0735026	3	0.481009	0.0389214	3
60	2.14	0.31	6	0.47	0.2	6		4	1.32122	0.015695	3	2.10798	0.118593	3	2.40187	0.118593	3	2.22892	0.148163	3	2.7434	0.170833	3		4	1.29572	0.0684794	3	0.611219	0.0741576	3	0.397051	0.072317	3	0.541649	0.0685943	3	0.513057	0.0557754	3
100	2.3	0.38	4	0.5	0.06	4		5	1.01105	0.0159131	3	1.5088	0.171566	3	2.01323	0.171566	3	2.58343	0.129936	3					5	1.06905	0.0529563	3	0.419875	0.0985286	3	0.274712	0.0378622	3	0.755959	0.0810283	3
								6	0.934242	0.0129981	3	1.81328	0.0426835	3	1.62697	0.0426835	3	2.33364	0.209949	3					6	0.950816	0.081193	3	0.380914	0.0946774	3	0.398004	0.0565919	3	0.609705	0.130101	3
	FL			Delta20				Kidney_FL	Vehicle			P405403, 10 mg/kg			P405403, 30 mg/kg			P405403, 60 mg/kg			P405403, 100 mg/kg				Kidney_D20	Vehicle			P405403, 10 mg/kg			P405403, 30 mg/kg			P405403, 60 mg/kg			P405403, 100 mg/kg
Kidney	Mean	SD	N	Mean	SD	N		Animal #	Mean	SD	n	Mean	SD	n	Mean	SD	n	Mean	SD	n	Mean	SD	n		Animal #	Mean	SD	n	Mean	SD	n	Mean	SD	n	Mean	SD	n	Mean	SD	n
Vehicle	1	0.24	6	1	0.28	6		1	0.787048	0.0142222	3	2.16899	0.076803	3	1.69257	0.076803	3	1.68414	0.339067	3	1.86043	0.150179	3		1	0.738339	0.0567071	3	0.395752	0.0529749	3	0.146702	0.0137978	3	0.119231	0.0153745	3	0.07926	0.00626152	3
10	1.89	0.39	6	0.31	0.06	6		2	0.772104	0.0933323	3	2.46436	0.0368479	3	2.00777	0.0368479	3	1.76477	0.0398567	3	2.11664	0.119823	3		2	0.776653	0.0414257	3	0.314573	0.0799412	3	0.195027	0.0118618	3	0.178406	0.0260305	3	0.242157	0.0467108	3
30	2.03	0.35	6	0.17	0.04	6		3	0.960056	0.0294426	3	1.93238	0.0348465	3	1.58114	0.0348465	3	2.10355	0.230886	3	2.07346	0.0782167	3		3	0.789619	0.121443	3	0.212414	0.037162	3	0.118756	0.0293388	3	0.166455	0.0187553	3	0.128999	0.0120355	3
60	2.24	0.5	6	0.2	0.06	6		4	1.4162	0.048198	3	1.80704	0.167794	3	2.50046	0.167794	3	2.83373	0.35123	3	2.18961	0.174878	3		4	1.41084	0.0966027	3	0.349575	0.0248366	3	0.146439	0.00641873	3	0.243353	0.0206131	3	0.129707	0.00974296	3
100	2.06	0.14	4	0.15	0.07	4		5	1.08873	0.085003	3	1.38936	0.128238	3	2.31706	0.128238	3	2.22623	0.159974	3					5	1.20703	0.104591	3	0.26714	0.0307927	3	0.240248	0.0366889	3	0.260432	0.0406719	3
								6	0.975867	0.02004	3	1.57348	0.0804908	3	2.10538	0.0804908	3	2.82254	0.407413	3					6	1.07752	0.0925718	3	0.316678	0.0236551	3	0.153441	0.0108324	3	0.244158	0.0984161	3
	FL			Delta20				Heart_FL	Vehicle			P405403, 10 mg/kg			P405403, 30 mg/kg			P405403, 60 mg/kg			P405403, 100 mg/kg				Heart_D20	Vehicle			P405403, 10 mg/kg			P405403, 30 mg/kg			P405403, 60 mg/kg			P405403, 100 mg/kg
Heart	Mean	SD	N	Mean	SD	N		Animal #	Mean	SD	n	Mean	SD	n	Mean	SD	n	Mean	SD	n	Mean	SD	n		Animal #	Mean	SD	n	Mean	SD	n	Mean	SD	n	Mean	SD	n	Mean	SD	n
Vehicle	1	0.14	6	1	0.17	6		1	1.16101	0.0249513	3	2.04359	0.0942628	3	1.32885	0.0942628	3	1.772	0.152719	3	1.51358	0.0247027	3		1	1.08043	0.100782	3	0.757637	0.0833452	3	0.288754	0.0202652	3	0.415915	0.0369738	3	0.126213	0.0101423	3
10	1.92	0.61	6	0.63	0.21	6		2	0.90324	0.0234739	3	2.08931	0.0879583	3	1.40881	0.0879583	3	1.53297	0.195674	3	1.65207	0.0807094	3		2	0.954418	0.0485285	3	0.661984	0.0788269	3	0.35263	0.051141	3	0.323868	0.0319396	3	0.256713	0.0219353	3
30	1.34	0.07	6	0.29	0.06	6		3	1.1148	0.0815505	3	2.96909	0.0632463	3	1.35711	0.0632463	3	1.29384	0.0355818	3	1.44612	0.291378	3		3	1.2752	0.0920257	3	0.917482	0.148189	3	0.340356	0.0383058	3	0.263883	0.023298	3	0.270162	0.0359309	3
60	1.77	0.48	6	0.39	0.15	6		4	1.08095	0.105326	3	1.26255	0.153316	3	1.30142	0.153316	3	2.25892	0.204075	3	1.47485	0.110034	3		4	0.993088	0.167641	3	0.462591	0.0153238	3	0.259325	0.033694	3	0.387242	0.0868809	3	0.14764	0.0035711	3
100	1.52	0.09	4	0.2	0.07	4		5	0.927071	0.037213	3	1.437	0.12285	3	1.4175	0.12285	3	2.44009	0.0810844	3					5	0.951281	0.0763588	3	0.669605	0.036069	3	0.281929	0.0237663	3	0.669829	0.0320106	3
								6	0.812921	0.043565	3	1.73204	0.102733	3	1.23584	0.102733	3	1.34702	0.253421	3					6	0.745576	0.0298789	3	0.31963	0.0436053	3	0.192792	0.0475122	3	0.294716	0.0159313	3
	FL			Delta20				Skin_FL	Vehicle			P405403, 10 mg/kg			P405403, 30 mg/kg			P405403, 60 mg/kg			P405403, 100 mg/kg				Skin_D20	Vehicle			P405403, 10 mg/kg			P405403, 30 mg/kg			P405403, 60 mg/kg			P405403, 100 mg/kg
Skin	Mean	SD	N	Mean	SD	N		Animal #	Mean	SD	n	Mean	SD	n	Mean	SD	n	Mean	SD	n	Mean	SD	n		Animal #	Mean	SD	n	Mean	SD	n	Mean	SD	n	Mean	SD	n	Mean	SD	n
Vehicle	1	0.25	6	1	0.31	6		1	0.652764	0.174693	3	1.3876	0.0945714	3	1.585	0.0945714	3	1.04599	0.0362678	3	2.75778	0.236453	3		1	0.744375	0.0474568	3	0.563294	0.0969195	3	0.503868	0.114389	3	0.205577	0.0123857	3	0.436273	0.0390193	3
10	1.45	0.26	6	0.42	0.3	6		2	1.03934	0.170441	3	1.0921	0.0855204	3	1.15129	0.0855204	3	1.31996	0.153638	3	1.76494	0.142564	3		2	0.823989	0.102435	3	0.267841	0.0165344	3	0.352496	0.0531591	3	0.345329	0.0351471	3	0.451086	0.0154112	3
30	1.6	0.29	6	0.41	0.11	6		3	0.745991	0.0356364	3	1.30803	0.124238	3	1.55919	0.124238	3	1.3765	0.119959	3	1.26822	0.107414	3		3	0.712264	0.0954578	3	0.220902	0.0930041	3	0.46224	0.0767777	3	0.310252	0.0605526	3	0.397364	0.0660171	3
60	1.15	0.16	6	0.24	0.07	6		4	1.3125	0.0703524	3	1.53643	0.042671	3	1.77011	0.042671	3	1.04317	0.175069	3	1.52658	0.22443	3		4	1.52332	0.22428	3	0.357648	0.070848	3	0.316018	0.0239752	3	0.242325	0.038882	3	0.124111	0.053059	3
100	1.83	0.65	4	0.35	0.15	4		5	1.1016	0.0635325	3	1.86003	0.0412719	3	2.03556	0.0412719	3	1.14871	0.11706	3					5	1.13814	0.206249	3	0.965904	0.0752432	3	0.565509	0.0418223	3	0.206198	0.0163554	3
								6	1.1478	0.0458266	3	1.50353	0.0540958	3	1.51445	0.0540958	3	0.991641	0.0488628	3					6	1.05791	0.0425495	3	0.15396	0.0676426	3	0.281674	0.017475	3	0.158536	0.038202	3

## Sheet: ELP1 protein
	Vehicle			10			30			60			100
	Mean	SD	N	Mean	SD	N	Mean	SD	N	Mean	SD	N	Mean	SD	N
Brain	1	0.17	6	1.26	0.17	6	1.66	0.23	6	2	0.72	6	2.92	0.34	4
Liver	1	0.15	6	1.69	0.35	6	2.2	0.63	6	3.64	0.62	6	4.25	0.86	4
Kidney	1	0.18	6	1.46	0.3	6	1.68	0.28	6	1.99	0.52	6	1.25	0.32	4
Heart	1	0.13	6	1.31	0.14	6	1.59	0.31	6	1.97	0.28	6	2.07	0.28	4
Sin	1	0.28	6	1.35	0.2	6	1.5	0.23	6	2.1	0.29	6	2.26	0.14	4
Brain	Vehicle			10			30			60			100
Animal#	Mean	SD	N	Mean	SD	N	Mean	SD	N	Mean	SD	N	Mean	SD	N
1	1.11	0.087	3	0.98	0.06	3	1.42	0.065	3	1.62	0.192	3	3.29	0.263	3
2	0.86	0.098	3	1.21	0.082	3	1.81	0.149	3	1.86	0.233	3	3.02	0.098	3
3	0.98	0.093	3	1.38	0.129	3	1.8	0.142	3	3.36	0.06	3	2.89	0.24	3
4	1.28	0.023	3	1.31	0.159	3	1.78	0.327	3	1.45	0.07	3	2.49	0.059	3
5	0.93	0.051	3	1.37	0.155	3	1.64	0.313	3	1.34	0.161	3
6	0.84	0.087	3	1.29	0.071	3	1.51	0.09	3	2.35	0.184	3
Liver	Vehicle			10			30			60			100
Animal#	Mean	SD	N	Mean	SD	N	Mean	SD	N	Mean	SD	N	Mean	SD	N
1	1.08	0.172	3	1.48	0.393	3	2.41	0.066	3	4.38	0.196	3	5.64	0.18	3
2	1.01	0.111	3	1.29	0.209	3	2.92	0.248	3	3.34	0.318	3	3.87	0.126	3
3	1.05	0.149	3	1.5	0.215	3	2.93	0.186	3	4.43	0.286	3	3.68	0.263	3
4	0.95	0.049	3	1.89	0.066	3	1.85	0.077	3	3.23	0.29	3	3.8	0.263	3
5	1.1	0.131	3	1.94	0.11	3	1.69	0.104	3	2.97	0.158	3
6	0.8	0.061	3	2.06	0.142	3	1.4	0.263	3	3.48	0.245	3
Kidney	Vehicle			10			30			60			100
Animal#	Mean	SD	N	Mean	SD	N	Mean	SD	N	Mean	SD	N	Mean	SD	N
1	1	0.266	3	1.1	0.014	3	1.68	0.213	3	2.1	0.282	3	1.14	0.184	3
2	1	0.235	3	1.35	0.105	3	1.75	0.276	3	2.3	0.245	3	1.5	0.065	3
3	1.22	0.126	3	1.23	0.377	3	2.07	0.324	3	2.57	0.136	3	0.88	0.233	3
4	1.02	0.071	3	1.67	0.101	3	1.45	0.06	3	2.25	0.105	3	1.48	0.271	3
5	0.81	0.084	3	1.67	0.065	3	1.64	0.103	3	1.48	0.286	3
6	0.96	0.068	3	1.77	0.13	3	1.49	0.2	3	1.25	0.286	3
Heart	Vehicle			10			30			60			100
Animal#	Mean	SD	N	Mean	SD	N	Mean	SD	N	Mean	SD	N	Mean	SD	N
1	0.98	0.139	3	1.43	0.206	3	1.09	0.062	3	2.03	0.17	3	1.8	0.225	3
2	0.91	0.144	3	1.35	0.193	3	1.81	0.168	3	1.58	0.076	3	2.19	0.244	3
3	1.06	0.131	3	1.32	0.045	3	1.42	0.068	3	2.1	0.049	3	2.33	0.202	3
4	1.11	0.036	3	1.35	0.105	3	1.93	0.03	3	2.11	0.242	3	1.97	0.142	3
5	1.04	0.133	3	1.18	0.023	3	1.81	0.198	3	2.24	0.326	3
6	0.9	0.096	3	1.25	0.117	3	1.51	0.089	3	1.74	0.032	3
Skin	Vehicle			10			30			60			100
Animal#	Mean	SD	N	Mean	SD	N	Mean	SD	N	Mean	SD	N	Mean	SD	N
1	1.18	0.463	3	1.07	0.136	3	1.21	0.085	3	1.63	0.109	3	2.15	0.08	3
2	1.03	0.343	3	1.38	0.083	3	1.61	0.126	3	1.97	0.204	3	2.43	0.169	3
3	0.92	0.221	3	1.3	0.149	3	1.42	0.102	3	2.2	0.238	3	2.22	0.044	3
4	1.02	0.416	3	1.47	0.231	3	1.76	0.139	3	2.18	0.137	3	2.25	0.089	3
5	0.89	0.062	3	1.33	0.135	3	1.66	0.245	3	2.32	0.232	3
6	0.96	0.126	3	1.54	0.105	3	1.34	0.13	3	2.31	0.152	3

## Sheet: PARP6_splicing_RTPCR
WT_DMSO	WT_60um_15477	MUT_DMSO	MUT_60um_15477
28.81	50.05	3.25	8.22
30.28	54.84	2.56	10.21
38.37	61.11	1.77	10.54
39.16	68.57	1.25	9.83
28.34	45.69	3.67	7.62
29.17	44.13	2.32	8.83

## Sheet: SETD5_splicing_RTPCR
WT_DMSO	WT_60um_15477	MUT_DMSO	MUT_60um_15477
22.53	14.69	89.74	77.61
19.64	14.31	91.13	82.15
18.66	11.48	88.23	75.14
18.66	13.08	92.96	83.41
21.02	10.09	90.26	71.79
23.05	11.26	89.73	72.87

## Sheet: CPSF7_splicing_RTPCR
WT_DMSO	WT_60um_15477	MUT_DMSO	MUT_60um_15477
83.75	93.32	79.8	93.22
88.57	93.66	82.21	92.48
92.25	97.34	92.48	97.96
94.14	97.77	95.22	98.57
90.2	96.29	94.83	98.33
84.81	95.59	91.87	98.12

## Sheet: LIPA_splicing_RTPCR
WT_DMSO	WT_60um_15477	c.894G>A_DMSO	c.894G>A_60um_15477
100	100	54.17	66.09
100	100	53.89	66.06
100	100	54.13	66.15
100	100	54.76	65.95
100	100	54.42	66.54
100	100	53.83	66.63

## Sheet: CFTR_splicing_RTPCR
WT_DMSO	WT_60um_15477	c.2988G>A_DMSO	c.2988G>A_60um_15477
100	100	4.36	16.59
100	100	4.17	16.55
100	100	4.44	15.87
100	100	4.54	16.68
100	100	4.86	13.96
100	100	4.52	15.04

## Sheet: MLH1_splicing_RTPCR
WT_DMSO	WT_60um_15477	c.1989G>A_DMSO	c.1989G>A_60um_15477
95.31	93.08	5.12	9.95
93.81	92.6	5.13	10.24
95.44	92.43	5.09	11.41
95.64	91.26	1.98	11.13
91.6	94.25	5.98	7.79
91.98	91.74	4.57	10.02

## Sheet: MAPT_+16C>T_splicing_RTPCR
WT_DMSO	WT_60um_15477	c.1866+16C>T_DMSO	c.1866+16C>T_60um_15477
70.85	59.18	90.44	87.74
75.39	54.9	90.92	86.96
76.52	59.22	91.82	89
74.48	57.86	90.17	85.96
70.93	58.74	87.45	84.82
66.03	60.51	90.75	86.11

[truncated: 5 more sheets: MAPT_+3G>A_splicing_RTPCR, LIPA_protein_WB, CFTR_protein_WB, CFTR_function_Isc, CFTR_CFBE_splicing_RTPCR]
